# Supplementary material for: Association of HIV and ART with cardiometabolic traits in sub-Saharan Africa: a systematic review and meta-analysis
Source: Int J Epidemiol. 2014 Jan 8;42(6):1754–71. doi: 10.1093/ije/dyt198 (PMC3887568; doi:10.1093/ije/dyt198)
Supplement: Supplementary Data [file supp_dyt198_ije-2013-03-0317-File003.xlsx]

## Sheet: Article list
Author/Year	Retrieved?	Reason for exclusion	Title																					r
Adedoye/2001	n	Case report	Tropical Doctor. 31 (3) (pp 183-184), 2001. Date of Publication: 2001.
Arranz-Caso/1996	n	Case report	Candida albicans osteomyelitis of the zygomatic bone. A distinctive case with a possible peculiar mechanism of infection and therapeutic failure with fluconazole.
Asherson/2005	n	Case report	Recurrent pulmonary thromboembolism in a patient with systemic lupus erythematosus and HIV-1 infection associated with the presence of antibodies to prothrombin: a case report.
Asselman/2007	n	Case report	Southern African Journal of HIV Medicine. (28) (pp 57-60), 2007. Date of Publication: Mar 2007.
Bakari/2007	n	Case report	Anti-retroviral therapy induced diabetes in a Nigerian.
Ball/2006	n	Case report	Cardiovascular effects of cocaine--a patient with HIV infection and a bad habit.
Bellows/2010	n	Case report	Spontaneous regression of an abdominal aortic aneurysm in an immunocompromised patient.
Bender/2005	n	Case report	Cheilitis glandularis in an African-American woman: response to antibiotic therapy.
Bhagat/1999	n	Case report	Images in cardiovascular medicine: ruptured aneurysm of the sinus of Valsava.
Bhagat/2000	n	Case report	HIV and vasculitis: case report.
Burden/1996	n	Case report	Diabetes presenting as the acquired immunodeficiency syndrome.
Burgin/1996	n	Case report	Bacillary angiomatosis--another South African case.
Cabral/2011	n	Case report	Pan African Medical Journal. 8 , 2011. Date of Publication: January 2011.
Cambanis/2006	n	Case report	Propionibacter acnes complicating HIV-associated tuberculous pericardial effusion in Cameroon.
Chetty/2003	n	Case report	Upper gastrointestinal bacillary angiomatosis causing hematemesis: a case report.
Colebunders/1993	n	Case report	Orthostatic hypotension in HIV infection in Africa.
Corr/2006	n	Case report	Imaging of cerebrovascular and cardiovascular disease in AIDS patients.
Danbauchi/2001	n	Case report	Cardiovascular involvement in HIV/AIDS: report of 3 cases.
De Perio/2007	n	Case report	http://dx.doi.org/10.1097/QAD.0b013e3282f08b84
Dimock/2011	n	Case report	http://dx.doi.org/10.2337/dc10-2018
Dinesh/2010	n	Case report	http://dx.doi.org/10.1007/s00296-009-1084-3
Eholie/2009	n	Case report	Avascular osteonecrosis of the femoral head in three West African HIV-infected adults with heterozygous sickle cell disease.
Evans/2005	n	Case report	'Disappearing diabetes'--resolution of apparent Type 1 diabetes in a patient with AIDS and cytomegalovirus (CMV) infection.
Feller/2009	n	Case report	Extramedullary myeloma in an HIV-seropositive subject. Literature review and report of an unusual case.
Galeziok/2009	n	Case report	http://dx.doi.org/10.1186/1752-1947-3-76
Gebremedhin/1992	n	Case report	Cryptococcal meningitis in a young Ethiopian woman with AIDS.
Gopalakrishnan/2011	n	Case report	Coincident idiopathic focal segmental glomerulosclerosis collapsing variant and diabetic nephropathy in an African American homozygous for MYH9 risk variants.
Gould/2004	n	Case report	Systemic lupus erythematosus in a patient with human immunodeficiency virus infection--challenges in diagnosis and management.
Gyori/2007	n	Case report	Unsuspected central nervous system gummas in a case of "cerebral infarct" associated with cocaine use.
Harandi/2005	n	Case report	Consultant. 45 (1) (pp 62-66), 2005. Date of Publication: Jan 2005.
Heller/2010	n	Case report	Tuberculosis pericarditis with cardiac tamponade: management in the resource-limited setting.
Hidalgo/2011	n	Case report	A potential interaction between warfarin and atovaquone.
Houston/1994	n	Case report	Salmonella typhi bacteremia and HIV infection with common iliac artery occlusion.
Imarhiagbe/2005	n	Case report	Hypertriglyceridemia in antiretroviral therapy.
Johns/2010	n	Case report	http://dx.doi.org/10.1186/1752-1947-4-32
Koeppe/2006	n	Case report	Apparent resolution of type 2 diabetes mellitus after initiation of potent antiretroviral therapy in a man from Africa with HIV infection.
Lefebvre/2007	n	Case report	http://dx.doi.org/10.1186/1752-1947-1-22
Levy/1993	n	Case report	Bacillary angiomatosis. The first case reported in South Africa.
Louw/2007	n	Case report	Purulent pericarditis due to co-infection with Streptococcus pneumoniae and Mycobacterium tuberculosis in a patient with features of advanced HIV infection.
Loyse/2010	n	Case report	Histopathology of the arachnoid granulations and brain in HIV-associated cryptococcal meningitis: correlation with cerebrospinal fluid pressure.
Macsween/2005	n	Case report	http://dx.doi.org/10.1016/j.jinf.2005.02.010
Mann/2009	n	Case report	http://dx.doi.org/10.4103/0971-4065.57110
Manyemba/1995	n	Case report	A case of gram negative pericarditis in a patient with the Acquired Immunodeficiency Syndrome.
McKinnell/2009	n	Case report	Short term treatment with clarithromycin resulting in colchicine-induced rhabdomyolysis.
Mendes/2011	n	Case report	http://dx.doi.org/10.1186/1752-1947-5-430
Mitha/2010	n	Case report	Southern African Journal of HIV Medicine. (38) (pp 37-38), 2010. Date of Publication: September 2010.
Modi/2008	n	Case report	Human immunodeficiency virus associated intracranial aneurysms: report of three adult patients with an overview of the literature.
Mohammedi/2011	n	Case report	Type B insulin resistance syndrome associated with an immune reconstitution inflammatory syndrome in an HIV-infected woman.
Moodley/2001	n	Case report	Choriocarcinoma and human immunodeficiency virus (HIV) infection: a case report.
Moodley/2003	n	Case report	Vulval cytomegalovirus coexisting with herpes simplex virus in a patient with human immunodeficiency virus infection.
Moses/2010	n	Case report	http://dx.doi.org/10.1016/j.jcv.2009.11.004
Mueller/1998	n	Case report	Anterior mitral leaflet retraction--a new echocardiographic predictor of severe mitral regurgitation following balloon valvuloplasty by the Inoue technique.
Naidoo/2007	n	Case report	http://dx.doi.org/10.1080/01443610701241308
Nair/2001	n	Case report	Spontaneous arteriovenous fistula resulting from HIV arteritis.
Nel/2011	n	Case report	Vascular Disease Management. 8 (2) (pp E40-E44), 2011. Date of Publication: February 2011.
Njemanze/1992	n	Case report	Journal of Cardiovascular Technology. 10 (4) (pp 227-232), 1992. Date of Publication: 1992.
Ntusi/2011	n	Case report	http://dx.doi.org/10.5830/CVJA-2010-048
Orem/1998	n	Case report	Disseminated aspergillus fumigatus infection: case report.
Penfold/2010	n	Case report	Southern African Journal of Anaesthesia and Analgesia. 16 (4) (pp 43-47), 2010. Date of Publication: 2010.
Protopapas/2002	n	Case report	HIV-related aneurysm of the aortic root in a patient outside Africa: a case report.
Puri/2007	n	Case report	http://dx.doi.org/10.1097/PCR.0b013e31805d0443
Ramogi/2008	n	Case report	Southern African Journal of HIV Medicine. (31) (pp 53-54), 2008. Date of Publication: Winter 2008.
Reinke/1996	n	Case report	Apparent hemolysis in an AIDS patient receiving trimethoprim/sulfamethoxazole: case report and literature review.
Russell/2008	n	Case report	Tuberculous effusive-constrictive pericarditis.
Salami/2006	n	Case report	Aorto-femoral bypass in the HIV infected patient.
Sanya/2008	n	Case report	Intracardiac tumor: a risk factor for stroke in the young--a case report.
Sasapu/2011	n	Case report	http://dx.doi.org/10.231/JIM.0b013e31820bab4c
Sewlall/2005	n	Case report	Invasive pneumococcal infection presenting as septic arthritis and Austrian-like syndrome involving the tricuspid valve in a patient with underlying HIV infection.
Shavadia/2008	n	Case report	HIV-associated pulmonary hypertension: case report.
Shokunbi/1991	n	Case report	Multiple myeloma co-existing with HIV-1 infection in a 65-year-old Nigerian man.
Sinzobahamvya/1989	n	Case report	Arterial aneurysms associated with human immunodeficiency virus (HIV) infection.
Sobngwi/2003	n	Case report	Adrenal insufficiency and diabetes mellitus secondary to the use of topical corticosteroids for cosmetic purpose.
Sobngwi/2003	n	Case report	Annales d'Endocrinologie. 64 (3) (pp 202-204), 2003. Date of Publication: Jun 2003.
Solak/2010	n	Case report	Cost of paid transplantation abroad: possible donor-origin early multiple myeloma in a renal transplant recipient treated using bortezomib.
Soliman/1995	n	Case report	Cryptococcal meningitis in Cairo, Egypt: report of five cases.
Stein/1991	n	Case report	Behçet's disease associated with HIV infection.
Swai/1989	n	Case report	Diabetes mellitus misdiagnosed as AIDS.
Takahashi/2004	n	Case report	Research Communications in Molecular Pathology and Pharmacology. 115-116 (pp 151-156), 2004. Date of Publication: 2004.
Tanimowo/1996	n	Case report	Deep vein thrombosis as a manifestation of the acquired immunodeficiency syndrome? A case report.
Thunga/2008	n	Case report	http://dx.doi.org/10.1016/j.ajem.2008.03.031
Tipping/2006	n	Case report	Stroke caused by human immunodeficiency virus-associated intracranial large-vessel aneurysmal vasculopathy.
Trindade/2008	n	Case report	http://dx.doi.org/10.1007/s10620-008-0200-7
Tsapepas/2011	n	Case report	http://dx.doi.org/10.2146/ajhp100312
Ucciferri/2011	n	Case report	Infezioni in Medicina. 19 (2) (pp 125-127), 2011. Date of Publication: June 2011.
Ucciferri/2011	n	Case report	Southern African Journal of HIV Medicine. (39) (pp 41-42), 2011. Date of Publication: April 2011.
van Wolfswinkel/2009	n	Case report	White blood: the tip of the iceberg?
Vincentelli/2010	n	Case report	35-year-old HIV-positive woman with Basal forebrain mass.
Visagie/2010	n	Case report	Myocardial injury in HIV-associated thrombotic thrombocytopenic purpura (TTP).
Wan/2009	n	Case report	http://dx.doi.org/10.1089/apc.2008.0149
zachariah/2002	n	Case report	'Quadrileaflet' mitral valve associated with paravalvular aneurysms and complicated by mitral incompetence: a case report of a rare pathology identified by 2-dimensional echocardiography.
Abbott/2001	n	Not in Africa	Human immunodeficiency virus/acquired immunodeficiency syndrome-associated nephropathy at end-stage renal disease in the United States: patient characteristics and survival in the pre highly active antiretroviral therapy era.
Adeyemi/2008	n	Not in Africa	Metabolic syndrome in older HIV-infected patients: data from the CORE50 cohort.
Adeyemi/2011	n	Not in Africa	Vitamin D deficiency in HIV-infected and HIV-uninfected women in the United States.
Afsari/2003	n	Not in Africa	Intracranial venous sinus thrombosis complicating AIDS-associated nephropathy.
Agmon-Levin/2009	n	Not in Africa	http://dx.doi.org/10.1258/ijsa.2008.008392
Agnoletto/2006	n	Not in Africa	http://dx.doi.org/10.1016/j.ctim.2006.01.008
Agodoa/2007	n	Not in Africa	Racial and ethnic disparities in end-stage kidney failure-survival paradoxes in African-Americans.
Ahmed/1999	n	Not in Africa	Waldenström's macroglobulinemia in young African-American adults.
Albert/2007	n	Not in Africa	Predictors of delivery of hospital-based heart failure patient education: a report from OPTIMIZE-HF.
Albu/2007	n	Not in Africa	Independent associations of insulin resistance with high whole-body intermuscular and low leg subcutaneous adipose tissue distribution in obese HIV-infected women.
Aleman-Mateo/2009	n	Not in Africa	http://dx.doi.org/10.1007/s12603-009-0252-1
Amorosa/2005	n	Not in Africa	A tale of 2 epidemics: the intersection between obesity and HIV infection in Philadelphia.
Anastos/2007	n	Not in Africa	Association of serum lipid levels with HIV serostatus, specific antiretroviral agents, and treatment regimens.
Andany/2011	n	Not in Africa	Ethnicity and gender differences in lipodystrophy of HIV-positive individuals taking antiretroviral therapy in Ontario, Canada.
Antony/1995	n	Not in Africa	Clinical differences between pulmonary and extrapulmonary tuberculosis: a 5-year retrospective study.
Aragon/2008	n	Not in Africa	http://dx.doi.org/10.1186/1471-2458-8-116
Arnsten/2006	n	Not in Africa	HIV infection and bone mineral density in middle-aged women.
Arranz Caso/2005	n	Not in Africa	A randomized controlled trial investigating the efficacy and safety of switching from a protease inhibitor to nevirapine in patients with undetectable viral load.
Ashby/2005	n	Not in Africa	The Ebony Sex Survey and the sex lives of African-American women: a call to healthcare providers.
Asif/2006	n	Not in Africa	http://dx.doi.org/10.1038/sj.ki.5000358
Atta/2004	n	Not in Africa	Journal of Ultrasound in Medicine. 23 (5) (pp 603-610+612), 2004. Date of Publication: May 2004.
Atta/2005	n	Not in Africa	Nephrotic range proteinuria and CD4 count as noninvasive indicators of HIV-associated nephropathy.
Austin/2000	n	Not in Africa	Venous thrombosis in relation to fibrinogen and factor VII genes among African-Americans.
Austin/2002	n	Not in Africa	Cryptogenic stroke in relation to genetic variation in clotting factors and other genetic polymorphisms among young men and women.
Austion/2011	n	Not in Africa	Addressing health disparities: the role of an African American health ministry committee.
Babudieri/2001	n	Not in Africa	HIV-related aneurysms.
Backus/2011	n	Not in Africa	http://dx.doi.org/10.1089/apc.2010.0379
Badra/2006	n	Not in Africa	Serum islet cell autoantibodies during interferon alpha treatment in patients with HCV-genotype 4 chronic hepatitis.
Barnes/2010	n	Not in Africa	Health characteristics of the American Indian or Alaska Native adult population: United States, 2004-2008.
Bausserman/2004	n	Not in Africa	Racial differences in serum lipids in HIV+ women treated with protease inhibitor regimens.
Bedimo/2006	n	Not in Africa	http://dx.doi.org/10.1111/j.1468-1293.2006.00416.x
Benatar/2003	n	Not in Africa	Outcomes of chronic heart failure.
Bergman/2005	n	Not in Africa	Hepatitis C infection is acquired pre-ESRD.
Berk/2006	n	Not in Africa	http://dx.doi.org/10.1210/jc.2005-2411
Bernstein/2006	n	Not in Africa	Racial and ethnic differences in health and health care: lessons from an inner-city patient population actively using heroin and cocaine.
Betjes/2001	n	Not in Africa	Diagnosis and treatment of HIV-associated nephropathy.
Beusterien/2005	n	Not in Africa	Understanding patient preferences for HIV medications using adaptive conjoint analysis: feasibility assessment.
Boodram/2009	n	Not in Africa	Prevalence and correlates of elevated body mass index among HIV-positive and HIV-negative women in the Women's Interagency HIV Study.
Boulassel/2006	n	Not in Africa	Gender and long-term metabolic toxicities from antiretroviral therapy in HIV-1 infected persons.
Brar/2007	n	Not in Africa	A comparison of factors associated with prevalent diabetes mellitus among HIV-Infected antiretroviral-naive individuals versus individuals in the National Health and Nutritional Examination Survey cohort.
Bray/2008	n	Not in Africa	American Journal of Clinical Nutrition. 87 (5) (pp 1212-1218), 2008. Date of Publication: 01 May 2008.
Brondolo/2008	n	Not in Africa	http://dx.doi.org/10.1097/PSY.0b013e31815ff3bd
Bundock/2011	n	Not in Africa	Crossing the divide: transition care services for young people with HIV-their views.
Burgess/2005	n	Not in Africa	Assessment of the safety and efficacy of poly-L-lactic acid for the treatment of HIV-associated facial lipoatrophy.
Buskin/2009	n	Not in Africa	Trends in nephropathy among HIV-infected patients.
Butcher/2005	n	Not in Africa	Journal of the National Medical Association. 97 (8) (pp 1093-1100), 2005. Date of Publication: Aug 2005.
Butt/2004	n	Not in Africa	Risk of diabetes in HIV infected veterans pre- and post-HAART and the role of HCV coinfection.
Byrd/2011	n	Not in Africa	Recruiting intergenerational African American males for biomedical research Studies: a major research challenge.
Cabassa/2011	n	Not in Africa	Racial and ethnic differences in diabetes mellitus among people with and without psychiatric disorders: results from the National Epidemiologic Survey on Alcohol and Related Conditions.
Cahn/2011	n	Not in Africa	http://dx.doi.org/10.1097/QAD.0b013e328345ee95
Campinha-Bacote/2009	n	Not in Africa	A culturally competent model of care for African Americans.
Carbone/2011	n	Not in Africa	http://dx.doi.org/10.1093/humrep/der117
Cardiello/2005	n	Not in Africa	http://dx.doi.org/10.1111/j.1468-1293.2005.00274.x
Carr/2008	n	Not in Africa	Asymptomatic myocardial ischaemia in HIV-infected adults.
CDC/1989	n	Not in Africa	Years of potential life lost before age 65--United States, 1987.
Chagan-Yasutan	n	Not in Africa	http://dx.doi.org/10.1620/tjem.218.285
Chambers/2006	n	Not in Africa	Journal of the American College of Nutrition. 25 (6) (pp 509-513), 2006. Date of Publication: Dec 2006.
Chen/2007	n	Not in Africa	Complete blood cell count as a surrogate CD4 cell marker for HIV monitoring in resource-limited settings.
Cheng/1999	n	Not in Africa	Hepatitis C virus-associated glomerular disease in patients with human immunodeficiency virus coinfection.
Chin/2002	n	Not in Africa	http://dx.doi.org/10.1210/jc.2001-011535
Choi/2007	n	Not in Africa	Racial differences in end-stage renal disease rates in HIV infection versus diabetes.
Choi/2007	n	Not in Africa	The impact of HIV on chronic kidney disease outcomes.
Christensen/2010	n	Not in Africa	Progressive multifocal leukoencephalopathy deaths in the USA, 1979-2005.
Churchyard/2011	n	Not in Africa	http://dx.doi.org/10.1371/journal.pone.0021225
Clark/1999	n	Not in Africa	Ethnic differences in body image attitudes and perceptions among women infected with human immunodeficiency virus.
Coffman/2002	n	Not in Africa	African American women describe support processes during high-risk pregnancy and postpartum.
Cofrancesco/2007	n	Not in Africa	http://dx.doi.org/10.1080/00952990701301616
Cole/2004	n	Not in Africa	Acquired immunodeficiency syndrome and the risk of stroke.
Compostella/2008	n	Not in Africa	The symptoms of autonomic dysfunction in HIV-positive Africans.
Connor/2000	n	Not in Africa	Cerebral infarction in adult AIDS patients: observations from the Edinburgh HIV Autopsy Cohort.
Conradie/2011	n	Not in Africa	http://dx.doi.org/10.1111/j.1468-1293.2011.00927.x
Crum-Cianflone/2007	n	Not in Africa	Erectile dysfunction and hypogonadism among men with HIV.
Crum-Cianflone/2009	n	Not in Africa	Nonalcoholic fatty liver disease among HIV-infected persons.
Crum-Cianflone/2010	n	Not in Africa	Increasing rates of obesity among HIV-infected persons during the HIV epidemic.
Cummings/2001	n	Not in Africa	Screening for diabetic retinopathy in rural areas: the potential of telemedicine.
Currier/2008	n	Not in Africa	Regional adipose tissue and lipid and lipoprotein levels in HIV-infected women.
Curtis/2006	n	Not in Africa	Ethnic variations in the prevalence of metabolic bone disease among HIV-positive patients with lipodystrophy.
Dallas/2004	n	Not in Africa	Health disparities among men from racial and ethnic minority populations.
Delaney/2010	n	Not in Africa	Associations of antiretroviral drug use and HIV-specific risk factors with carotid intima-media thickness.
Dennis/2009	n	Not in Africa	Journal of Clinical Oncology. Conference: 2009 Annual Meeting of the American Society of Clinical Oncology, ASCO Orlando, FL United States. Conference Start: 20090529 Conference End: 20090602. Conference Publication: (var.pagings). 27 (15 SUPPL. 1) (pp 2583), 2009. Date of Publication: 20 May 2009.
Derlega/2008	n	Not in Africa	AIDS stigma among inmates and staff in a USA state prison.
Desai/2002	n	Not in Africa	False aneurysms in association with AIDS.
Dilley/1998	n	Not in Africa	Prevalence of the prothrombin 20210 G-to-A variant in blacks: infants, patients with venous thrombosis, patients with myocardial infarction, and control subjects.
Dowling/1993	n	Not in Africa	Diabetes. 42 (4) (pp 537-543), 1993. Date of Publication: 1993.
Dowling/2003	n	Not in Africa	The epidemiology of venous thromboembolism in Caucasians and African-Americans: the GATE Study.
Drake/2009	n	Not in Africa	http://dx.doi.org/10.1212/WNL.0b013e3181c34b69
Dranger/2003	n	Not in Africa	Has there been progress in reducing mortality among Wisconsin adults ages 25 to 44?
Duval/2008	n	Not in Africa	Living with HIV, antiretroviral treatment experience and tobacco smoking: results from a multisite cross-sectional study.
Duvivier/2008	n	Not in Africa	Initial therapy with nucleoside reverse transcriptase inhibitor-containing regimens is more effective than with regimens that spare them with no difference in short-term fat distribution: Hippocampe-ANRS 121 Trial.
Eggers/2004	n	Not in Africa	http://dx.doi.org/10.1097/01.ASN.0000138546.53152.A7
El-Maouche/2011	n	Not in Africa	http://dx.doi.org/10.1002/jbmr.221
El-Sadr/2005	n	Not in Africa	Effects of HIV disease on lipid, glucose and insulin levels: results from a large antiretroviral-naive cohort.
Enders/1990	n	Not in Africa	Prevalence of antibodies to human herpesvirus 6 in different age groups, in children with exanthema subitum, other acute exanthematous childhood diseases, Kawasaki syndrome, and acute infections with other herpesviruses and HIV.
Engelson/2006	n	Not in Africa	Body composition and metabolic effects of a diet and exercise weight loss regimen on obese, HIV-infected women.
Esper/2006	n	Not in Africa	The role of infection and comorbidity: Factors that influence disparities in sepsis.
Fang/1997	n	Not in Africa	Nativity, race, and mortality: favorable impact of birth outside the United States on mortality in New York City.
Fantry/2005	n	Not in Africa	Age of menopause and menopausal symptoms in HIV-infected women.
Farley/1993	n	Not in Africa	A population-based assessment of invasive disease due to group B Streptococcus in nonpregnant adults.
Feldman/1999	n	Not in Africa	The three leading causes of death in African Americans: barriers to reducing excess disparity and to improving health behaviors.
Feldman/2007	n	Not in Africa	http://dx.doi.org/10.1016/j.jinf.2007.04.001
Fernando/2008	n	Not in Africa	Prevalence of chronic kidney disease in an urban HIV infected population.
Ferradini/2007	n	Not in Africa	Positive outcomes of HAART at 24 months in HIV-infected patients in Cambodia.
Filippini/2006	n	Not in Africa	Lipodystrophy and serum lipid abnormalities in HIV-positive sub-Saharan population on ART.
Folsom/2007	n	Not in Africa	Prospective study of polymorphisms of the protein Z-dependent protease inhibitor and risk of venous thromboembolism.
Ford/1994	n	Not in Africa	Pediatric Infectious Disease Journal. 13 (2) (pp 94-100), 1994. Date of Publication: 1994.
Franceschini/2006	n	Not in Africa	http://dx.doi.org/10.1097/01.qai.0000220165.79736.d3
Freedman/1999	n	Not in Africa	Familial clustering of end-stage renal disease in blacks with HIV-associated nephropathy.
Freedman/2009	n	Not in Africa	Non-muscle myosin heavy chain 9 gene MYH9 associations in African Americans with clinically diagnosed type 2 diabetes mellitus-associated ESRD.
Freedman/2009	n	Not in Africa	Polymorphisms in the non-muscle myosin heavy chain 9 gene (MYH9) are strongly associated with end-stage renal disease historically attributed to hypertension in African Americans.
Friedman/2007	n	Not in Africa	Glaucoma and mobility performance: the Salisbury Eye Evaluation Project.
Friedman/2007	n	Not in Africa	Colon cancer screening consultations may identify racial disparity in hypertension diagnosis and management.
Fuertes/2007	n	Not in Africa	The physician-patient working alliance.
Funnye/2002	n	Not in Africa	Acquired immunodeficiency syndrome in older African Americans.
Gallagher/2009	n	Not in Africa	Adipose tissue distribution is different in type 2 diabetes.
Ganesan/2003	n	Not in Africa	Embolized crospovidone (poly[N-vinyl-2-pyrrolidone]) in the lungs of intravenous drug users.
Gardner/2003	n	Not in Africa	Rates and risk factors for condition-specific hospitalizations in HIV-infected and uninfected women.
Garibarldi/2009	n	Not in Africa	Estimating platelet production in patients with HIV-related thrombocytopenia using the immature platelet fraction.
Garrow/2010	n	Not in Africa	Risk factors for gastrointestinal ulcer disease in the US population.
Gathe/2004	n	Not in Africa	AIDS. 18 (11) (pp 1529-1537), 2004. Date of Publication: 23 Jul 2004.
Gathe/2006	n	Not in Africa	http://dx.doi.org/10.1016/j.clinthera.2006.05.011
Gathe/2008	n	Not in Africa	http://dx.doi.org/10.1185/030079908X261122
Gavin/2007	n	Not in Africa	Building cultural competency for improved diabetes care: African Americans and diabetes.
Gebo/2003	n	Not in Africa	Hospitalization rates differ by hepatitis C satus in an urban HIV cohort.
Gebo/2005	n	Not in Africa	Hospitalizations for metabolic conditions, opportunistic infections, and injection drug use among HIV patients: trends between 1996 and 2000 in 12 states.
Gebo/2006	n	Not in Africa	Incidence of, risk factors for, clinical presentation, and 1-year outcomes of infective endocarditis in an urban HIV cohort.
Gibert/2009	n	Not in Africa	Racial differences in changes of metabolic parameters and body composition in antiretroviral therapy-naive persons initiating antiretroviral therapy.
Glover/2010	n	Not in Africa	Stress biomarkers as outcomes for HIV+ prevention: participation, feasibility and findings among HIV+ Latina and African American mothers.
Golpalani/2001	n	Not in Africa	Prevalence of glomerulopathies in autopsies of patients infected with the hepatitis C virus.
Greenberg/1999	n	Not in Africa	Evaluating supervised HAART in late-stage HIV among drug users: a preliminary report.
Grisso/1994	n	Not in Africa	Risk factors for hip fracture in black women. The Northeast Hip Fracture Study Group.
Gross/2009	n	Not in Africa	http://dx.doi.org/10.1001/archinternmed.2009.172
Gruber/2008	n	Not in Africa	Preliminary experience with renal transplantation in HIV+ recipients: low acute rejection and infection rates.
Guttman-Yassky/2006	n	Not in Africa	Classic Kaposi sarcoma. Which KSHV-seropositive individuals are at risk?
Guyer/1998	n	Not in Africa	Annual summary of vital statistics-1997.
Haas/2003	n	Not in Africa	HIV Clinical Trials. 4 (5) (pp 287-300), 2003. Date of Publication: Sep 2003.
Haeri/2009	n	Not in Africa	http://dx.doi.org/10.1016/j.ajog.2009.06.017
Harper/2007	n	Not in Africa	Trends in the black-white life expectancy gap in the United States, 1983-2003.
Heit/2010	n	Not in Africa	http://dx.doi.org/10.1002/ajh.21735
Hobbs/2010	n	Not in Africa	Megestrol acetate improves weight gain in pediatric patients with chronic kidney disease.
Hooper/1999	n	Not in Africa	The relationship between polymorphisms in the endothelial cell nitric oxide synthase gene and the platelet GPIIIa gene with myocardial infarction and venous thromboembolism in African Americans.
Hooper/2000	n	Not in Africa	The role of the t-PA I/D and PAI-1 4G/5G polymorphisms in African-American adults with a diagnosis of myocardial infarction or venous thromboembolism.
Hull/2011	n	Not in Africa	http://dx.doi.org/10.1038/ijo.2010.111
Izycka-Swieszewska/2000	n	Not in Africa	Vasculopathy and amyloid beta reactivity in brains of patients with acquired immune deficiency (AIDS).
Jannot/2002	n	Not in Africa	Genetic and environmental regulation of Na/K adenosine triphosphatase activity in diabetic patients.
Jansen/2008	n	Not in Africa	Venous thromboembolism in HIV-positive women during puerperium: a case series.
Johnston/1992	n	Not in Africa	Raised intracranial pressure and visual complications in AIDS patients with cryptococcal meningitis.
Joly/1996	n	Not in Africa	Randomized comparison of amphotericin B deoxycholate dissolved in dextrose or Intralipid for the treatment of AIDS-associated cryptococcal meningitis.
Jong/2009	n	Not in Africa	The hemostatic balance in HIV-infected patients with and without antiretroviral therapy: partial restoration with antiretroviral therapy.
Justman/2008	n	Not in Africa	Longitudinal anthropometric patterns among HIV-infected and HIV-uninfected women.
Kaku/1990	n	Not in Africa	Polymorphisms of HepG2/erythrocyte glucose-transporter gene. Linkage relationships and implications for genetic analysis of NIDDM.
Kalayjian/2008	n	Not in Africa	http://dx.doi.org/10.1097/QAD.0b013e3282f4706d
Karmon/2005	n	Not in Africa	Body shape and composition in HIV-infected women: an urban cohort.
Keith Rawlings/2011	n	Not in Africa	http://dx.doi.org/10.2147/HIV.S13902
Khalsa/2007	n	Not in Africa	Correlates of prevalent hypertension in a large cohort of HIV-infected women: Women's Interagency HIV Study.
Kieffer/2004	n	Not in Africa	Ethnicity and Disease. 14 (3 SUPPL. 1) (pp S1-27-S1-37), 2004. Date of Publication: Jun 2004.
Kilbourne/2001	n	Not in Africa	http://dx.doi.org/10.1016/S0895-4356%2801%2900443-7
Kimmel/1996	n	Not in Africa	American Journal of Kidney Diseases. 28 (2) (pp 202-208), 1996. Date of Publication: Aug 1996.
Kojic/2007	n	Not in Africa	HIV and menopause: a review.
Kopp/2008	n	Not in Africa	MYH9 is a major-effect risk gene for focal segmental glomerulosclerosis.
Kyaw/2005	n	Not in Africa	The influence of chronic illnesses on the incidence of invasive pneumococcal disease in adults.
Laferrere/2000	n	Not in Africa	Annals of the New York Academy of Sciences. 904 (pp 507-513), 2000. Date of Publication: 2000.
Lai/1997	n	Not in Africa	Impact of HIV/AIDS on life expectancy in the United States.
Lai/2002	n	Not in Africa	Effect of cocaine use on coronary calcium among black adults in Baltimore, Maryland.
Lai/2003	n	Not in Africa	Factors associated with accelerated atherosclerosis in HIV-1-infected persons treated with protease inhibitors.
Lai/2004	n	Not in Africa	An update on the impact of HIV/AIDS on life expectancy in the United States.
Lai/2005	n	Not in Africa	Human immunodeficiency virus 1 infection, cocaine, and coronary calcification.
Lai/2009	n	Not in Africa	Long-term combination antiretroviral therapy is associated with the risk of coronary plaques in African Americans with HIV infection.
Lakhdar/2010	n	Not in Africa	Relationship between glutathione S-transferase P1 polymorphisms and chronic obstructive pulmonary disease in a Tunisian population.
Lanzafame/2011	n	Not in Africa	http://dx.doi.org/10.1089/aid.2010.0202
Laurenson/1996	n	Not in Africa	Meningitis caused by Cryptococcus neoformans var. gattii and var. neoformans in Papua New Guinea.
Lawoyin/2008	n	Not in Africa	African Journal Biomedical Research. 11 (3) (pp 275-279), 2008. Date of Publication: 2008.
Ledergerber/2007	n	Not in Africa	http://dx.doi.org/10.1086/518619
Lee/2000	n	Not in Africa	Total-body skeletal muscle mass: development and cross-validation of anthropometric prediction models.
Lemke/2010	n	Not in Africa	VA nursing home residents with substance use disorders: Mental health comorbidities, functioning, and problem behaviors.
Leone/2010	n	Not in Africa	http://dx.doi.org/10.1185/03007990903554471
Leung/2008	n	Not in Africa	Early retinal vascular abnormalities in African-American cocaine users.
Lewis/2002	n	Not in Africa	Coping strategies of female adolescents with HIV/AIDS.
Liao/2011	n	Not in Africa	Surveillance of health status in minority communities - Racial and Ethnic Approaches to Community Health Across the U.S. (REACH U.S.) Risk Factor Survey, United States, 2009.
Libois/2008	n	Not in Africa	International Journal of Fertility and Women's Medicine. 53 (5) (pp 176-181), 2008. Date of Publication: 2008.
Libois/2010	n	Not in Africa	Risk factors of osteopenia in HIV-infected women: no role of antiretroviral therapy.
Lin/2005	n	Not in Africa	Does provision of health counseling differ by patient race?
Lin/2007	n	Not in Africa	Ethnicity and Disease. 17 (1) (pp 35-39), 2007. Date of Publication: Dec 2007.
Lopez/2006	n	Not in Africa	Measuring the global burden of disease and epidemiological transitions: 2002-2030.
Lucas/2004	n	Not in Africa	Summary health statistics for U.S. adults: National Health Interview Survey, 2001.
Lucas/2008	n	Not in Africa	http://dx.doi.org/10.1086/587994
Macinko/2009	n	Not in Africa	Black-white differences in avoidable mortality in the USA, 1980-2005.
Macrae/2005	n	Not in Africa	Clinical Nephrology. 64 (2) (pp 124-128), 2005. Date of Publication: Aug 2005.
Madec/2009	n	Not in Africa	Weight gain at 3 months of antiretroviral therapy is strongly associated with survival: evidence from two developing countries.
Malan/2008	n	Not in Africa	http://dx.doi.org/10.1097/QAI.0b013e31815ace6a
Markoqitx/2001	n	Not in Africa	Collapsing focal segmental glomerulosclerosis following treatment with high-dose pamidronate.
Marks/2011	n	Not in Africa	http://dx.doi.org/10.5588/ijtld.10.0637
Martin/2003	n	Not in Africa	Immunotactoid glomerulopathy in an HIV-positive African-American man.
Martins/2002	n	Not in Africa	The epidemiology of end-stage renal disease among African Americans.
Mayer-Davis/2001	n	Not in Africa	Pilot study of strategies for effective weight management in type 2 diabetes: Pounds Off with Empowerment (POWER).
McComsey/2007	n	Not in Africa	Increased carotid intima media thickness and cardiac biomarkers in HIV infected children.
McComsey/2008	n	Not in Africa	Effect of reducing the dose of stavudine on body composition, bone density, and markers of mitochondrial toxicity in HIV-infected subjects: a randomized, controlled study.
Melnick/1993	n	Not in Africa	Changes in sexual behavior by young urban heterosexual adults in response to the AIDS epidemic.
Meng/2002	n	Not in Africa	Coronary artery calcification, atherogenic lipid changes, and increased erythrocyte volume in black injection drug users infected with human immunodeficiency virus-1 treated with protease inhibitors.
Meng/2005	n	Not in Africa	Coronary artery calcification is associated with atherogenic lipid changes, cardiac dysfunction and morphologic abnormalities in HIV-1 infected black adults.
Menzies/1999	n	Not in Africa	Geography of intestinal permeability and absorption.
Merchant/2005	n	Not in Africa	Multivitamin supplementation of HIV-positive women during pregnancy reduces hypertension.
Miguez-Burbano/2010	n	Not in Africa	Ignoring the obvious missing piece of chronic kidney disease in HIV: cigarette smoking.
Mikhail/1996	n	Not in Africa	Health-related concerns and experiences of employed perimenopausal women in Alexandria, Egypt.
Miller/2005	n	Not in Africa	Supportive-affective group experience for persons with life-threatening illness: reducing spiritual, psychological, and death-related distress in dying patients.
Miller/2005	n	Not in Africa	http://dx.doi.org/10.1097/01.GME.0000141981.88782.38
Mills/2011	n	Not in Africa	Antiviral Therapy. Conference: 13th International Workshop on Adverse Drug Reactions and Co-morbidities in HIV Rome Italy. Conference Start: 20110714 Conference End: 20110716. Conference Publication: (var.pagings). 16 (pp A63-A64), 2011. Date of Publication: 2011.
Moe/2008	n	Not in Africa	Association of hepatitis C virus infection with prevalence and development of kidney disease.
Molina/2008	n	Not in Africa	http://dx.doi.org/10.1016/S0140-6736%2808%2961081-8
Molina/2010	n	Not in Africa	http://dx.doi.org/10.1097/QAI.0b013e3181c990bf
Mollica/ 2001	n	Not in Africa	Non-invasive pressure support ventilation in acute hypoxemic (non hypercapnic) respiratory failure. Observations in Respiratory Intermediate Intensive Care Unit.
Mondy/2008	n	Not in Africa	Insulin resistance predicts endothelial dysfunction and cardiovascular risk in HIV-infected persons on long-term highly active antiretroviral therapy.
Moore/2011	n	Not in Africa	http://dx.doi.org/10.1007/s10620-011-1869-6
Moritz/1997	n	Not in Africa	Hospital controls versus community controls: differences in inferences regarding risk factors for hip fracture.
Moskoqitz/1983	n	Not in Africa	Unusual causes of death in Haitians residing in Miami. High prevalence of opportunistic infections.
Mulleman/2006	n	Not in Africa	Characteristics of patients with spinal tuberculosis in a French teaching hospital.
Mulligan/2010	n	Not in Africa	Obesity and dyslipidemia in behaviorally HIV-infected young women: Adolescent Trials Network study 021.
Murphy/1999	n	Not in Africa	Comparison of intestinal function in human immunodeficiency virus-seropositive patients in Kampala and London.
Murphy/2003	n	Not in Africa	AIDS. 17 (18) (pp 2603-2614), 2003. Date of Publication: 05 Dec 2003.
Myers/2009	n	Not in Africa	http://dx.doi.org/10.1007/BF03178272
Naderi/2006	n	Not in Africa	http://dx.doi.org/10.1097/00000441-200608000-00007
Naicker/2006	n	Not in Africa	HIV/AIDS--dominant player in chronic kidney disease.
Nellen/2004	n	Not in Africa	Journal of Acquired Immune Deficiency Syndromes. 36 (4) (pp 943-950), 2004. Date of Publication: 01 Aug 2004.
Nelson/2010	n	Not in Africa	http://dx.doi.org/10.1093/hmg/ddq039
Nicholas/2005	n	Not in Africa	Lipodystrophy and quality of life in HIV: symptom management issues.
Nichols/2001	n	Not in Africa	Comparison of implantation and pregnancy rates in African American and white women in an assisted reproductive technology practice.
Nishijima/2011	n	Not in Africa	http://dx.doi.org/10.1371/journal.pone.0022661
Nishio/2009	n	Not in Africa	Identification of an ethnic-specific variant (V207M) of the KCNQ1 cardiac potassium channel gene in sudden unexplained death and implications from a knock-in mouse model.
Nowicki/2007	n	Not in Africa	Correlates of CD4+ and CD8+ lymphocyte counts in high-risk immunodeficiency virus (HIV)-seronegative women enrolled in the women's interagency HIV study (WIHS).
Obialo/1998	n	Not in Africa	Hemodialysis vascular access: variable thrombus-free survival in three subpopulations of black patients.
Obiri/1998	n	Not in Africa	Effect of HIV/AIDS versus other causes of death on premature mortality in New York City, 1983-1994.
O'Donnell/2009	n	Not in Africa	Keep It Up: development of a community-based health screening and HIV prevention strategy for reaching young African American men.
O'Hea/2009	n	Not in Africa	The multidimensional health locus of control scales: testing the factorial structure in sample of African American medical patients.
Ortiz/2007	n	Not in Africa	Mechanisms of ischemic stroke in HIV-infected patients.
Ortiz/2008	n	Not in Africa	http://dx.doi.org/10.1097/QAD.0b013e32830285fb
Osih/2010	n	Not in Africa	http://dx.doi.org/10.1089/aid.2010.0070
Overton/2009	n	Not in Africa	http://dx.doi.org/10.1111/j.1468-1293.2009.00693.x
Papageorghiou/2005	n	Not in Africa	http://dx.doi.org/10.1111/j.1471-0528.2005.00519.x
Pastore/1999	n	Not in Africa	Predictors of urinary tract infection at the first prenatal visit.
Pegoraro/2005	n	Not in Africa	Plasminogen activator inhibitor type 1 (PAI-1) and platelet glycoprotein IIIa (PGIIIa) polymorphisms in young Asian Indians with acute myocardial infarction.
Pereira/2009	n	Not in Africa	Effect of efavirenz on high-density lipoprotein antioxidant properties in HIV-infected patients.
Peters/2005	n	Not in Africa	Cardiac arrest during pregnancy.
Pett/2006	n	Not in Africa	http://dx.doi.org/10.1310/4733-ACQF-F3P4-2QAC
Plankey/2009	n	Not in Africa	http://dx.doi.org/10.1007/s10461-008-9444-7
Pullinger/2010	n	Not in Africa	Metabolic abnormalities and coronary heart disease risk in human immunodeficiency virus-infected adults.
Raccah/1992	n	Not in Africa	Hypothesis: low Na/K-ATPase activity in the red cell membrane, a potential marker of the predisposition to diabetic neuropathy.
Rajagopalan/2008	n	Not in Africa	Impact of lipoatrophy on quality of life in HIV patients receiving anti-retroviral therapy.
Ranade/2008	n	Not in Africa	http://dx.doi.org/10.1097/QAD.0b013e32830a9886
Ravenell/2006	n	Not in Africa	African-American men's perceptions of health: a focus group study.
Rawlings/2003	n	Not in Africa	Journal of Acquired Immune Deficiency Syndromes. 34 (2) (pp 174-183), 2003. Date of Publication: 01 Oct 2003.
Redhage/2009	n	Not in Africa	Clinical factors associated with plasma F2-isoprostane levels in HIV-infected adults.
Residori/2003	n	Not in Africa	http://dx.doi.org/10.1381/096089203765887615
Rimland/2006	n	Not in Africa	Antiretroviral therapy in HIV-positive women is associated with increased apolipoproteins and total cholesterol.
Rivera-Ruiz/2008	n	Not in Africa	http://dx.doi.org/10.1016/j.ajem.2008.02.031
Rockstroh/2000	n	Not in Africa	Efficacy and safety of twice daily first-line ritonavir/indinavir plus double nucleoside combination therapy in HIV-infected individuals. German Ritonavir/Indinavir Study Group.
Rodriguez-French/2004	n	Not in Africa	Journal of Acquired Immune Deficiency Syndromes. 35 (1) (pp 22-32), 2004. Date of Publication: 01 Jan 2004.
Romero-Gomez/2006	n	Not in Africa	World Journal of Gastroenterology. 12 (44) (pp 7075-7080), 2006. Date of Publication: 28 Nov 2006.
Rosen/2008	n	Not in Africa	All-cause and cause-specific mortality among men released from state prison, 1980-2005.
Rossi/2001	n	Not in Africa	SPINK1/PSTI mutations are associated with tropical pancreatitis in Bangladesh. A preliminary report.
Ruiz/2011	n	Not in Africa	http://dx.doi.org/10.1177/1545109710385002
Ruxrungtham/2008	n	Not in Africa	http://dx.doi.org/10.1111/j.1468-1293.2008.00644.x
Sabbatani/2006	n	Not in Africa	Brazilian Journal of Infectious Diseases. 10 (2) (pp 66-77), 2006. Date of Publication: Apr 2006.
Sachdev/2004	n	Not in Africa	The prognostic importance of comorbidity for mortality in patients with stable coronary artery disease.
Salehian/2005	n	Not in Africa	Prevalence and incidence of diabetes in HIV-infected minority patients on protease inhibitors.
Sandstrom/2008	n	Not in Africa	http://dx.doi.org/10.1086/592507
Sanne/2003	n	Not in Africa	Results of a phase 2 clinical trial at 48 weeks (AI424-007): a dose-ranging, safety, and efficacy comparative trial of atazanavir at three doses in combination with didanosine and stavudine in antiretroviral-naive subjects.
Schneider/2002	n	Not in Africa	SPINK1/PSTI mutations are associated with tropical pancreatitis and type II diabetes mellitus in Bangladesh.
Seifer/2009	n	Not in Africa	Variations in serum müllerian inhibiting substance between white, black, and Hispanic women.
Semba/2002	n	Not in Africa	Prevalence and cumulative incidence of and risk factors for anemia in a multicenter cohort study of human immunodeficiency virus-infected and -uninfected women.
Serpa/2010	n	Not in Africa	Prevalence of G6PD deficiency in a large cohort of HIV-infected patients.
Sherer/2005	n	Not in Africa	The importance of potency and durability in HIV patient antiretroviral therapy preferences: a telephone survey.
Sheth/2006	n	Not in Africa	Provision of general and HIV-specific health maintenance in middle aged and older patients in an urban HIV clinic.
Sievenpiper/2004	n	Not in Africa	Journal of the American College of Nutrition. 23 (3) (pp 248-258), 2004. Date of Publication: Jun 2004.
Silverberg/2009	n	Not in Africa	http://dx.doi.org/10.1007/s11606-009-1049-y
Smith/2008	n	Not in Africa	http://dx.doi.org/10.1111/j.1468-1293.2008.00575.x
Spaulding/2011	n	Not in Africa	Prisoner survival inside and outside of the institution: implications for health-care planning.
Stanton/2010	n	Not in Africa	Socioeconomic status moderates the association between John Henryism and NEO PI-R personality domains.
Stein/2011	n	Not in Africa	http://dx.doi.org/10.1007/s00198-010-1299-x
Sterling/2008	n	Not in Africa	Steatohepatitis: Risk factors and impact on disease severity in human immunodeficiency virus/hepatitis C virus coinfection.
Studnicki/2010	n	Not in Africa	Race-differentiated outcomes in multiple special healthcare taxing districts.
Suzuki/2006	n	Not in Africa	Brugada-type electrocardiographic changes in a febrile patient of african descent.
Synowski/2009	n	Not in Africa	Journal of Acquired Immune Deficiency Syndromes. Conference: 11th Anniversary Annual International Meeting of the Institute of Human Virology Baltimore, MD United States. Conference Start: 20080911 Conference End: 20080913. Conference Publication: (var.pagings). 51 (pp 120), 2009. Date of Publication: June 2009.
Tafuri/2010	n	Not in Africa	Prevalence of Hepatitis B, C, HIV and syphilis markers among refugees in Bari, Italy.
Takaya/1990	n	Not in Africa	Kinetics of Ca2(+)-ATPase activation in platelet membranes of essential hypertensives and normotensives.
Tassie/2003	n	Not in Africa	AIDS. 17 (13) (pp 1995-1997), 2003. Date of Publication: 05 Sep 2003.
Tedaldi/2006	n	Not in Africa	http://dx.doi.org/10.1097/01.qai.0000234084.11291.d4
Tedaldi/2008	n	Not in Africa	Ethnicity, race, and gender. Differences in serious adverse events among participants in an antiretroviral initiation trial: results of CPCRA 058 (FIRST Study).
TenHave/1997	n	Not in Africa	Literacy assessment in a cardiovascular nutrition education setting.
Tong/2004	n	Not in Africa	Long-term cocaine use is related to cardiac diastolic dysfunction in an African-American population in Baltimore, Maryland.
Tzur/2010	n	Not in Africa	http://dx.doi.org/10.1007/s00439-010-0861-0
Valdez/1996	n	Not in Africa	Use of weight-for-height indices in children to predict adult overweight: the Bogalusa Heart Study.
Valencia Ortega/2003	n	Not in Africa	Study of 42 cases of infective endocarditis in the HAART era in Spain.
Van Den Berg-Wolf/2008	n	Not in Africa	http://dx.doi.org/10.1089/apc.2007.0206
Van Der Leur/2006	n	Not in Africa	http://dx.doi.org/10.1097/01.ftd.0000245681.12092.d6
Van Leth/2004	n	Not in Africa	http://dx.doi.org/10.1371/journal.pmed.0010019
Van Marck/2009	n	Not in Africa	Acta Gastro-Enterologica Belgica. 72 (4) (pp 389-393), 2009. Date of Publication: 2009.
Ventura/2005	n	Not in Africa	Pattern electroretinogram abnormality and glaucoma.
Vescini/2011	n	Not in Africa	http://dx.doi.org/10.1097/QAI.0b013e31822e57e9
Visnegarwala/2007	n	Not in Africa	Effects of HIV infection on body composition changes among men of different racial/ethnic origins.
Wanke/2007	n	Not in Africa	Journal of Applied Research. 7 (3) (pp 206-216), 2007. Date of Publication: 2007.
Ward/1999	n	Not in Africa	Pneumocystis carinii pneumonia in patients with connective tissue diseases: the role of hospital experience in diagnosis and mortality.
Wheeler/2008	n	Not in Africa	A retrospective observational study of drotrecogin alfa (activated) in adults with severe sepsis: comparison with a controlled clinical trial.
White/2006	n	Not in Africa	http://dx.doi.org/10.2165/00115677-200614020-00005
Widjaja/2007	n	Not in Africa	Characteristics of patients with chronic hepatitis-B virus infection in an urban hospital.
Wiener/2008	n	Not in Africa	http://dx.doi.org/10.1111/j.1468-1293.2008.00601.x
Winston/1998	n	Not in Africa	HIV-associated nephropathy.
Womack/2007	n	Not in Africa	http://dx.doi.org/10.1016/j.metabol.2007.03.008
Womack/2009	n	Not in Africa	HIV-related lipodystrophy in Africa and Asia.
Wood/2004	n	Not in Africa	Long-term efficacy and safety of atazanavir with stavudine and lamivudine in patients previously treated with nelfinavir or atazanavir.
Wu/2007	n	Not in Africa	http://dx.doi.org/10.1038/sj.ijo.0803624
Wyen/2008	n	Not in Africa	Impact of CYP2B6 983T>C polymorphism on non-nucleoside reverse transcriptase inhibitor plasma concentrations in HIV-infected patients.
Yalavarthy/2008	n	Not in Africa	HIV-associated nephropathy in Caucasians: case report and review of literature.
Yanik/2010	n	Not in Africa	HIV and proteinuria in an injection drug user population.
Yin/2010	n	Not in Africa	Low bone mass and high bone turnover in postmenopausal human immunodeficiency virus-infected women.
Young/1978	n	Not in Africa	Protease inhibitor profile of black Americans with and without chronic cardiopulmonary disease.
Zajdenverg/2010	n	Not in Africa	http://dx.doi.org/10.1097/QAI.0b013e3181cbd21e
Zhang/2002	n	Not in Africa	http://dx.doi.org/10.1038/sj/ijo/0801922
Ziemer/2003	n	Not in Africa	Diabetes Care. 26 (6) (pp 1719-1724), 2003. Date of Publication: 01 Jun 2003.
Bekker/2011	n	Not primary research	Southern African Journal of HIV Medicine. (40) (pp 31-44), 2011. Date of Publication: June 2011.
Berry/2010	n	Not primary research	Health inequity in children and youth with chronic health conditions.
Brandt/2008	n	Not primary research	Peas, beans, and the Pythagorean theorem - the relevance of glucose-6-phosphate dehydrogenase deficiency in dermatology.
Connor/2001	n	Not primary research	Stroke in the young in South Africa.
Dakin/2006	n	Not primary research	HAART to heart: HIV-related cardiomyopathy and other cardiovascular complications.
Deonarain/2008	n	Not primary research	Bilateral lipomastia in men: a side effect of highly active antiretroviral therapy.
Dye/2011	n	Not primary research	http://dx.doi.org/10.1371/journal.pone.0021161
Gamage/2011	n	Not primary research	http://dx.doi.org/10.1071/SH10072
Green/2008	n	Not primary research	Influenza guideline for South Africa--update 2008.
Jones/1998	n	Not primary research	Hypertension and AIDS leading causes of SA maternal deaths.
Koethe/2009	n	Not primary research	Macronutrient supplementation for malnourished HIV-infected adults: a review of the evidence in resource-adequate and resource-constrained settings.
Koethe/2010	n	Not primary research	Nutritional aspects of HIV-associated wasting in sub-Saharan Africa.
Kruger/2005	n	Not primary research	Obesity in South Africa: challenges for government and health professionals.
Lartey/2008	n	Not primary research	Maternal and child nutrition in Sub-Saharan Africa: challenges and interventions.
Laurence/2002	n	Not primary research	Hot topics in AIDS therapeutics.
Leligdowicz/2006	n	Not primary research	McGill Journal of Medicine. 9 (1) (pp 39-48), 2006. Date of Publication: 2006.
Levitt/2006	n	Not primary research	The impact of HIV/AIDS on Type 2 diabetes prevalence and diabetes healthcare needs in South Africa: projections for 2010.
Levitt/2008	n	Not primary research	Diabetes in Africa: epidemiology, management and healthcare challenges.
Lopez/2006	n	Not primary research	http://dx.doi.org/10.1016/S0140-6736%2806%2968770-9
Mathers/2009	n	Not primary research	Global and regional causes of death.
Mayosi/2009	n	Not primary research	The burden of non-communicable diseases in South Africa.
McGlynn/2005	n	Not primary research	http://dx.doi.org/10.1016/j.bpg.2004.10.004
Moodley/2003	n	Not primary research	Saving mothers: 1999-2001.
Moodley/2005	n	Not primary research	Management of human immunodeficiency virus infection in pregnancy.
Mutevedzi/2011	n	Not primary research	http://dx.doi.org/10.2217/fvl.11.43
Myken/2009	n	Not primary research	Developing countries need better antiretroviral drugs.
Naicker/2010	n	Not primary research	Burden of end-stage renal disease in sub-Saharan Africa.
Olamijulo/2008	n	Not primary research	http://dx.doi.org/10.1016/j.ijgo.2008.04.019
Otieno/2002	n	Not primary research	Journal of the National Cancer Institute. 94 (10) (pp 718-732), 2002. Date of Publication: 15 May 2002.
Patton/2009	n	Not primary research	http://dx.doi.org/10.1016/S0140-6736%2809%2960741-8
Pihlquist/2005	n	Not primary research	The state of the science: focus on HIV and cardiovascular disease.
Sellier/2011	n	Not primary research	Is testing for glucose-6-phosphate dehydrogenase deficiency before starting sulfa useful in HIV-infected male patients originating from sub-Saharan Africa?
Semba/2010	n	Not primary research	Addressing tuberculosis in the context of malnutrition and HIV coinfection.
Sloan/2008	n	Not primary research	Treatment of acute cryptococcal meningitis in HIV infected adults, with an emphasis on resource-limited settings.
Smith/2003	n	Not primary research	Population aging and implications for epidemic cardiovascular disease in Sub-Saharan Africa.
Syed/2008	n	Not primary research	Resolution of nodular myocardial tuberculosis demonstrated by contrast-enhanced magnetic resonance imaging.
Thompson/2010	n	Not primary research	http://dx.doi.org/10.1001/jama.2010.1004
Uthman/2008	n	Not primary research	Prevalence and pattern of HIV-related malnutrition among women in sub-Saharan Africa: a meta-analysis of demographic health surveys.
Warren/2001	n	Not primary research	Enhancing oral and systemic health.
Woolgar/2002	n	Not primary research	Vascular surgical complications of the acquired immunodeficiency syndrome.
Zabin/1998	n	Not primary research	The health consequences of adolescent sexual and fertility behavior in sub-Saharan Africa.
Abuye/2005	y		Determinants of CD4 counts among HIV-negative Ethiopians: role of body mass index, gender, cigarette smoking, khat (Catha Edulis) chewing, and possibly altitude?
Accorsi/2009	y		Poverty, inequality and health: the challenge of the double burden of disease in a non-profit hospital in rural Ethiopia.
Ackoundou-N'Guessan/2011	y		Risk factors for chronic renal failure in Ivory Coast: a prospective study of 280 patients.
Addo/2011	y		Food insecurity and perceived stress but not HIV infection are independently associated with lower energy intakes among lactating Ghanaian women.
Adebami/2007	y		Maternal factors in the etiology of fetal malnutrition in Nigeria.
Adeniran/2011	y		http://dx.doi.org/10.1159/000334328
Adesiyun/2011	y		Internet Journal of Gynecology and Obstetrics. 15 (2) , 2011. Date of Publication: 2011.
Adewole/2010	y		Lipid profile in HIV/AIDS patients in Nigeria.
Agaba/2003	y		Renal disease in the acquired immunodeficiency syndrome in north central Nigeria.
Agaba/2009	y		Presentation and survival of patients with AIDS-related Kaposi's sarcoma in Jos, Nigeria.
Agunloye/2003	y		Computerised tomography of intracranial subdural haematoma in Ibadan.
Ahoua/2011	y		Nutrition outcomes of HIV-infected malnourished adults treated with ready-to-use therapeutic food in sub-Saharan Africa: a longitudinal study.
Aiken/1992	y		HIV-1 infection and perinatal mortality in Zimbabwe.
Akhwale/2004	y		Anemia and malaria at different altitudes in the western highlands of Kenya.
Akinsola/2002	y		The quality of life of families of female-headed households in Botswana: a secondary analysis of case studies.
Akoria/2009	y		International Journal of Health Research. 2 (2) (pp 125-130), 2009. Date of Publication: June 2009.
Allen/1992	y		Two-year incidence of tuberculosis in cohorts of HIV-infected and uninfected urban Rwandan women.
Amare/2008	y		Status epilepticus: clinical presentation, cause, outcome, and predictors of death in 119 Ethiopian patients.
Anastos/2010	y		http://dx.doi.org/10.1186/1742-6405-7-34
Antelman/2000	y		Nutritional factors and infectious disease contribute to anemia among pregnant women with human immunodeficiency virus in Tanzania.
Armstrong/2011	y		Dyslipidemia in an HIV-positive antiretroviral treatment-naive population in Dar es Salaam, Tanzania.
Arpadi/2009	y		http://dx.doi.org/10.3945/ajcn.2009.27745
Attia/2008	y		http://dx.doi.org/10.3748/wjg.14.286
Awah/2008	y		Cure or control: complying with biomedical regime of diabetes in Cameroon.
Awolude/2010	y		Asymptomatic bacteriuria among HIV positive pregnant women.
Awotedu/2010	y		http://dx.doi.org/10.1016/j.dsx.2010.09.002
Ayumba/1998	y		Epidemiological aspects of Fournier's gangrene at Kenyatta National Hospital, Nairobi.
Azzoni/2010	y		Association between HIV replication and serum leptin levels: an observational study of a cohort of HIV-1-infected South African women.
Azzoni/2011	y		http://dx.doi.org/10.1186/1758-2652-14-37
Bakare-Odunola/2008	y		The influence of lamivudine, stavudine and nevirapine on the pharmacokinetics of chlorpropamide in human subjects.
Bakeera-Kitaka/2008	y		Journal of Pediatric Infectious Diseases. 3 (2) (pp 97-104), 2008. Date of Publication: 2008.
Banda/2007	y		Influence of body mass index on pregnancy outcomes among HIV-infected and HIV-uninfected Zambian women.
Banda/2011	y		International Journal of Tuberculosis and Lung Disease. 15 (3) (pp 408-410), 2011. Date of Publication: March 2011.
Bardgett/2006	y		Increase in hospital mortality from non-communicable disease and HIV-related conditions in Bulawayo, Zimbabwe, between 1992 and 2000.
Barninghausen/2008	y		Hiding in the shadows of the HIV epidemic: obesity and hypertension in a rural population with very high HIV prevalence in South Africa.
Barth/2008	y		Effectiveness of highly active antiretroviral therapy administered by general practitioners in rural South Africa.
Becker/2010	y		Acute coronary syndromes in treatment-naïve black South africans with human immunodeficiency virus infection.
Becker/2011	y		The thrombotic profile of treatment-naive HIV-positive Black South Africans with acute coronary syndromes.
Bekker/2000	y		Thalidomide-induced antigen-specific immune stimulation in patients with human immunodeficiency virus type 1 and tuberculosis.
Bekondi/2006	y		Primary and opportunistic pathogens associated with meningitis in adults in Bangui, Central African Republic, in relation to human immunodeficiency virus serostatus.
Beksinska/2007	y		Bone mineral density in adolescents using norethisterone enanthate, depot-medroxyprogesterone acetate or combined oral contraceptives for contraception.
Beksinska/2009	y		Bone mineral density in young women aged 19-24 after 4-5 years of exclusive and mixed use of hormonal contraception.
Beksinska/2010	y		Prospective study of weight change in new adolescent users of DMPA, NET-EN, COCs, nonusers and discontinuers of hormonal contraception.
Berg/2008	y		Falciparum malaria and HIV-1 in hospitalized adults in Maputo, Mozambique: does HIV-infection obscure the malaria diagnosis?
Berhe/2001	y		Electrocardiographic findings in Ethiopians on pentavalent antimony therapy for visceral leishmaniasis.
Bhaijee/2010	y		Warfarin-induced skin necrosis in HIV-1-infected patients with tuberculosis and venous thrombosis.
Bigue Osman/1995	y		Low birth weight and genital infections. An incident case-referent study.
Black/2009	y		Effect of human immunodeficiency virus treatment on maternal mortality at a tertiary center in South Africa: a 5-year audit.
Bloomfield/2011	y		http://dx.doi.org/10.1371/journal.pone.0022288
Blyth/2006	y		An experience with cardiopulmonary bypass in HIV-infected patients.
Bolhaar/2007	y		A high incidence of lactic acidosis and symptomatic hyperlactatemia in women receiving highly active antiretroviral therapy in Soweto, South Africa.
Bosch/1994	y		Influence of carbohydrate ingestion on fuel substrate turnover and oxidation during prolonged exercise.
Bosch/1996	y		Fuel substrate turnover and oxidation and glycogen sparing with carbohydrate ingestion in non-carbohydrate-loaded cyclists.
Botes/2007	y		Surgical intervention for HIV related vascular disease.
Boulle/2007	y		Substitutions due to antiretroviral toxicity or contraindication in the first 3 years of antiretroviral therapy in a large South African cohort.
Bourne/2002	y		Where does the black population of South Africa stand on the nutrition transition?
Bowie/2006	y		http://dx.doi.org/10.1186/1472-684X-5-1
Brown/2009	y		Comparison of CD4 cell count, viral load, and other markers for the prediction of mortality among HIV-1-infected Kenyan pregnant women.
Buchacz/2008	y		Changes in lipid profile over 24 months among adults on first-line highly active antiretroviral therapy in the home-based AIDS care program in rural Uganda.
Bussmann/2009	y		Response to zidovudine/didanosine-containing combination antiretroviral therapy among HIV-1 subtype C-infected adults in Botswana: two-year outcomes from a randomized clinical trial.
Bygrave/2011	y		http://dx.doi.org/10.1097/QAI.0b013e3182097505
Caihol/2011	y		http://dx.doi.org/10.1186/1471-2369-12-40
Canestri/2007	y		MedGenMed Medscape General Medicine. 9 (4) , 2007. Article Number: 7. Date of Publication: 2007.
Carlucci/2008	y		Predictors of adherence to antiretroviral therapy in rural Zambia.
Castelnuovo/2011	y		http://dx.doi.org/10.1097/QAI.0b013e3181f5bd03
Castetbon/1997	y		Nutritional status and dietary intakes in human immunodeficiency virus (HIV)-infected outpatients in Abidjan, Côte D'Ivoire, 1995.
Castetbon/2001	y		Effect of early chemoprophylaxis with co-trimoxazole on nutritional status evolution in HIV-1-infected adults in Abidjan, Côte d'Ivoire.
Castetbon/2001	y		Prognostic value of cross-sectional anthropometric indices on short-term risk of mortality in human immunodeficiency virus-infected adults in Abidjan, Côte d'Ivoire.
Ceffa/2007	y		Seroprevalence of HHV8 in a cohort of HIV-negative and HIV-positive patients in Mozambique.
Cegielski/1990	y		Pericardial disease and human immunodeficiency virus in Dar es Salaam, Tanzania.
Cegielski/1994	y		Tuberculous pericarditis in Tanzanian patients with and without HIV infection.
Chama/2008	y		The safety of elective caesarean section for the prevention of mother-to-child transmission of HIV-1.
Chen/2008	y		Increased mortality of male adults with AIDS related to poor compliance to antiretroviral therapy in Malawi.
Cherif/2010	y		African Journal of Neurological Sciences. 29 (1) , 2010. Date of Publication: 2010.
Chetty/1992	y		Platelet hyperreactivity in hyperlipidaemia with specific reference to platelet lipids and fatty acid composition.
Chetty/2000	y		Large artery vasculopathy in HIV-positive patients: another vasculitic enigma.
Chigumadzi/1998	y		Infertility profile at King Edward VIII Hospital, Durban, South Africa.
Chirenda/2000	y		Association of HIV infection with the development of severe and complicated malaria cases at a rural hospital in Zimbabwe.
Choi/2011	y		Neurologic manifestations of human immunodeficiency virus-2: dementia, myelopathy, and neuropathy in West Africa.
Claassen/2005	y		Variability in exercise capacity and metabolic response during endurance exercise after a low carbohydrate diet.
Clausen/2000	y		Morbidity and health care utilisation among elderly people in Mmankgodi village, Botswana.
Coffey/2008	y		http://dx.doi.org/10.1783/147118908786000569
Cohen/2010	y		A survey of the management, control, and complications of diabetes mellitus in patients attending a diabetes clinic in Blantyre, Malawi, an area of high HIV prevalence.
Compostella/2008	y		Cardiovascular autonomic neuropathy in HIV-positive African patients.
Connor/2004	y		Prevalence of stroke survivors in rural South Africa: results from the Southern Africa Stroke Prevention Initiative (SASPI) Agincourt field site.
Cournil/2010	y		Reduced dose of stavudine and lipoatrophy in HIV-infected patients in Cameroon.
Danbauchi/2004	y		Pericardial effusion and tamponade in Zaria: the association of HIV/AIDS.
Dannhauser/1999	y		Nutritional status of HIV-1 seropositive patients in the Free State Province of South Africa: anthropometric and dietary profile.
DART/2008	y		http://dx.doi.org/10.1097/QAD.0b013e3282f2d760
DART/2010	y		Routine versus clinically driven laboratory monitoring of HIV antiretroviral therapy in Africa (DART): a randomised non-inferiority trial.
Dave/2011	y		http://dx.doi.org/10.1097/QAI.0b013e318221863f
Dayton/2004	y		The elderly and AIDS: coping with the impact of adult death in Tanzania.
De Beaudrap/2008	y		Change over time of mortality predictors after HAART initiation in a Senegalese cohort.
Delvaux/2007	y		Quality of normal delivery care in Côte d'Ivoire.
Dembele/2010	y		Incidence of tuberculosis after HAART initiation in a cohort of HIV-positive patients in Burkina Faso.
Descamps/2008	y		A formula determining resection weights for reduction mammaplasty.
Devjee/2006	y		South African Medical Journal. 96 (11) (pp 1182-1184), 2006. Date of Publication: Nov 2006.
Diouf/2009	y		Validity of impedance-based predictions of total body water as measured by 2H dilution in African HIV/AIDS outpatients.
Dlamini/2011	y		http://dx.doi.org/10.3851/IMP1790
Dlova/2005	y		Photo capsules. Bacillary angiomatosis.
Dreyfuss/2001	y		Determinants of low birth weight among HIV-infected pregnant women in Tanzania.
Durosinmi/2008	y		Selenium and aspirin in people living with HIV and AIDS in Nigeria.
Duse/2008	y		Southern African Journal of HIV Medicine. (30) (pp 51-56), 2008. Date of Publication: Autumn 2008.
Duvignac/2008	y		CD4+ T-lymphocytes natural decrease in HAART-naïve HIV-infected adults in Abidjan.
Ekenze/2010	y		Profile of neurological admissions at the University of Nigeria Teaching Hospital Enugu.
Ekouevi/2008	y		Antiretroviral therapy in pregnant women with advanced HIV disease and pregnancy outcomes in Abidjan, Côte d'Ivoire.
Elema/2009	y		Outcomes of a remote, decentralized health center-based HIV/AIDS antiretroviral program in Zambia, 2003 to 2007.
Elliott/1993	y		The impact of human immunodeficiency virus on presentation and diagnosis of tuberculosis in a cohort study in Zambia.
Ellis/2007	y		Antiviral Therapy. 12 (2) (pp 253-260), 2007. Date of Publication: 2007.
Elshibly/2009	y		http://dx.doi.org/10.1111/j.1442-200X.2008.02756.x
Emem/2008	y		Renal disease in HIV-seropositive patients in Nigeria: an assessment of prevalence, clinical features and risk factors.
Erikstrup/2007	y		Predictors of mortality in a cohort of HIV-1-infected adults in rural Africa.
Esposito/2008	y		Southern African Journal of HIV Medicine. (32) (pp 36-43), 2008. Date of Publication: Spring 2008.
Etard/2006	y		Mortality and causes of death in adults receiving highly active antiretroviral therapy in Senegal: a 7-year cohort study.
Ezeaka/2009	y		http://dx.doi.org/10.1258/ijsa.2008.008446
Ezechi/2010	y		Effect of HIV-1 infection and increasing immunosuppression on menstrual function.
Fabian/2009	y		Oral manifestations among people living with HIV/AIDS in Tanzania.
Faurholt-Jepsen/2011	y		http://dx.doi.org/10.1371/journal.pone.0024215
Fawibe/2010	y		http://dx.doi.org/10.1177/1545109710372672
Feleke/1999	y		Prevalence and clinical features of tuberculosis in Ethiopian diabetic patients.
Ferradini/2006	y		Scaling up of highly active antiretroviral therapy in a rural district of Malawi: an effectiveness assessment.
Ferrand/2010	y		http://dx.doi.org/10.1371/journal.pmed.1000178
Fontbonne/2011	y		Anthropometric characteristics and cardiometabolic risk factors in a sample of urban-dwelling adults in Senegal.
Forbi/2010	y		Quantification of human immunodeficiency virus-1 viral load using nucleic acid sequence-based amplification (NASBA) in north central Nigeria.
Fourie/2010	y		Lipid abnormalities in a never-treated HIV-1 subtype C-infected African population.
Fourie/2011	y		Is HIV-1 infection associated with endothelial dysfunction in a population of African ancestry in South Africa?
Fourie/unpublished	y		N/A
Fox/2010	y		Using vital registration data to update mortality among patients lost to follow-up from ART programmes: evidence from the Themba Lethu Clinic, South Africa.
Francois Venter/2006	y		Adrenocortical function in hospitalised patients with active pulmonary tuberculosis receiving a rifampicin-based regimen -- a pilot study.
Frank/2004	y		Does human immunodeficiency virus infection protect against preeclampsia-eclampsia?
Friis/2002	y		HIV-1 viral load and elevated serum alpha(1)-antichymotrypsin are independent predictors of body composition in pregnant Zimbabwean women.
Friis/2008	y		Hypovitaminosis D is common among pulmonary tuberculosis patients in Tanzania but is not explained by the acute phase response.
Fufa/2009	y		Nutritional and immunological status and their associations among HIV-infected adults in Addis Ababa, Ethiopia.
Gangaram/2009	y		http://dx.doi.org/10.1016/j.ijgo.2009.05.023
Gangaram/2009	y		http://dx.doi.org/10.1016/j.ejogrb.2009.03.010
Geddes/2006	y		A high incidence of nucleoside reverse transcriptase inhibitor (NRTI)-induced lactic acidosis in HIV-infected patients in a South African context.
Geelhoed/2006	y		Severe anemia in pregnancy in rural Ghana: a case-control study of causes and management.
Geng/2010	y		Understanding reasons for and outcomes of patients lost to follow-up in antiretroviral therapy programs in Africa through a sampling-based approach.
George/2009	y		A longitudinal study of the changes in body fat and metabolic parameters in a South African population of HIV-positive patients receiving an antiretroviral therapeutic regimen containing stavudine.
Gerntholtz/2006	y		http://dx.doi.org/10.1038/sj.ki.5000351
Gill/2005	y		Long-term (20 years) outcome and mortality of Type 1 diabetic patients in Soweto, South Africa.
Gitau/2005	y		http://dx.doi.org/10.1079/PHN2005746
Goedhals/2006	y		The ultrastructural features of plasmablastic lymphoma.
Gopane/2010	y		South African Journal of Clinical Nutrition. 23 (3 SUPPL. 1) (pp S16-S21), 2010. Date of Publication: 2010.
Gounden/2000	y		Exposure to human immunodeficiency virus among healthcare workers in South Africa.
Gounden/2011	y		Southern African Journal of HIV Medicine. (39) (pp 8-14), 2011. Date of Publication: April 2011.
Govender/1996	y		http://dx.doi.org/10.1016/0020-7292%2896%2902744-0
Gray/2006	y		Predictors of South African male testosterone levels: the THUSA study.
Gray/2006	y		http://dx.doi.org/10.1097/01.qai.0000219772.74432.20
Gray/2011	y		http://dx.doi.org/10.1016/S1473-3099%2811%2970098-6
Grimwade/2004	y		Polyuria in association with Plasmodium falciparum malaria in a region of unstable transmission.
Grinbaum/1993	y		Ischaemic heart disease risk factors in young black Africans from urban Zaire.
Gumodoka/1993	y		Blood transfusion practices in Mwanza Region, Tanzania. Bugando Medical Centre.
Hailu/2010	y		http://dx.doi.org/10.1016/j.trstmh.2010.07.007
Hakim/1996	y		Myocardial dysfunction in human immunodeficiency virus infection: an echocardiographic study of 157 patients in hospital in Zimbabwe.
Hakim/2000	y		Double blind randomised placebo controlled trial of adjunctive prednisolone in the treatment of effusive tuberculous pericarditis in HIV seropositive patients.
Han/2006	y		A cross-sectional study of HIV-seropositive patients with varying degrees of proteinuria in South Africa.
Hanekom/2006	y		Southern African Journal of Critical Care. 22 (1) (pp 14-20), 2006. Date of Publication: Sep 2006.
Hanrahan/2010	y		Body mass index and risk of tuberculosis and death.
Hattingh/2006	y		http://dx.doi.org/10.1016/j.nutres.2005.10.006
Hattingh/2009	y		South African Journal of Clinical Nutrition. 22 (1) (pp 23-28), 2009. Date of Publication: 2009.
Hecker/1997	y		Two-step tuberculin skin testing in HIV-infected persons in Uganda.
Heimburger/2010	y		Serum phosphate predicts early mortality in adults starting antiretroviral therapy in Lusaka, Zambia: a prospective cohort study.
Hernandez Perez/2010	y		Stavudine-induced hyperlactatemia/lactic acidosis at a tertiary communicable diseases clinic in South Africa.
Hesseling/2010	y		Baseline sputum time to detection predicts month two culture conversion and relapse in non-HIV-infected patients.
Hill/2007	y		Health of urban Ghanaian women as identified by the Women's Health Study of Accra.
Hindin/2006	y		Women's input into household decisions and their nutritional status in three resource-constrained settings.
Hinz/2002	y		Endocrine function in HIV-infected women.
Hjelm/2010	y		http://dx.doi.org/10.1186/1472-698X-10-7
Hoffmann/2000	y		Cerebrovascular disease in young, HIV-infected, black Africans in the KwaZulu Natal province of South Africa.
Hoffmann/2000	y		Stroke in the young in South Africa--an analysis of 320 patients.
Hoffmann/2011	y		http://dx.doi.org/10.1097/QAI.0b013e31823219d1
Homsy/2009	y		Reproductive intentions and outcomes among women on antiretroviral therapy in rural Uganda: a prospective cohort study.
Hoosen/1996	y		Journal of Obstetrics and Gynaecology. 16 (6) (pp 544-547), 1996. Date of Publication: 1996.
Hoosen/1996	y		http://dx.doi.org/10.1016/0020-7292%2895%2902648-7
Horwitz/2009	y		Caregiving and cardiovascular disease risk factors in male and female Luo elders from Kenya.
Hosseinipour/2010	y		Second-line treatment in the Malawi antiretroviral programme: high early mortality, but good outcomes in survivors, despite extensive drug resistance at baseline.
Hurley/2011	y		South African Medical Journal. 101 (9) (pp 645-650), 2011. Date of Publication: September 2011.
Ibrahim/2004	y		Lymphocyte changes in pregnancy: a comparison of the human immunodeficiency virus infected and non-infected women.
Ice/2008	y		Health and health perceptions among Kenyan grandparents.
Ice/2011	y		Caregiving, gender, and nutritional status in Nyanza Province, Kenya: grandmothers gain, grandfathers lose.
Idemyor/2010	y		Journal of the National Medical Association. 102 (7) (pp 650-653), 2010. Date of Publication: July 2010.
Idigbe/2005	y		Management of HIV-1 infection with a combination of nevirapine, stavudine, and lamivudine: a preliminary report on the Nigerian antiretroviral program.
Iliyasu/2010	y		Magnitude and leading causes of in-hospital mortality at Aminu Kano Teaching Hospital, Kano, northern Nigeria: a 4-year prospective analysis.
Iroha/2007	y		West African Journal of Medicine. 26 (2) (pp 121-125), 2007. Date of Publication: Apr 2007.
Isezuo/2009	y		Metabolic dysfunctions in non-antiretroviral treated HIV/AIDS patients.
Iwalokun/2007	y		http://dx.doi.org/10.1186/1472-6823-7-7
Jackson/2003	y		http://dx.doi.org/10.1016/S0140-6736%2803%2914341-3
Jafar/2011	y		Commentary: cardiovascular risk factors--the next epidemic in Uganda: findings from the population-based HIV/AIDS rural surveillance cohort.
James/2000	y		Nutritional status influences plasma fibrinogen concentration: evidence from the THUSA survey.
Jarvis/2010	y		Adult meningitis in a setting of high HIV and TB prevalence: findings from 4961 suspected cases.
Jelsma/2002	y		Disability in an urban black community in Zimbabwe.
Jerene/2006	y		Predictors of early death in a cohort of Ethiopian patients treated with HAART.
Jerene/2006	y		http://dx.doi.org/10.1186/1742-6405-3-10
Jjuuko/2002	y		Abdominal wound sepsis associated with gynaecological surgery at King Edward VIII Hospital, Durban.
Johannesen/2008	y		Predictors of mortality in HIV-infected patients starting antiretroviral therapy in a rural hospital in Tanzania.
Jong/2010	y		The effect of initiating combined antiretroviral therapy on endothelial cell activation and coagulation markers in South African HIV-infected individuals.
Jowi/2007	y		Clinical and laboratory characteristics of hospitalised patients with neurological manifestations of HIV/AIDS at the Nairobi hospital.
Jowi/2008	y		Pathological sub-types, risk factors and outcome of stroke at the Nairobi Hospital, Kenya.
Julius/2011	y		The burden of metabolic diseases amongst HIV positive patients on HAART attending The Johannesburg Hospital.
Kabenge/2010	y		Diagnostic ultrasound patterns of parotid glands in human immunodeficiency virus-positive patients in Mulago, Uganda.
Kagee/2010	y		Psychological distress among persons living with HIV, hypertension, and diabetes.
Kaimbo Wa Kimbo/1998	y		Chronic uveitis in Kinshasa (D R Congo).
Kallestrup/2005	y		Schistosomiasis and HIV-1 infection in rural Zimbabwe: implications of coinfection for excretion of eggs.
Kaplan/2000	y		Primary hypoadrenalism assessed by the 1 microg ACTH test in hospitalized patients with active pulmonary tuberculosis.
Kawai/2011	y		http://dx.doi.org/10.5588/ijtld.10.0784
Keiser/2008	y		http://dx.doi.org/10.1371/journal.pmed.0050148
Kelly/1996	y		Systemic immune activation as a potential determinant of wasting in Zambians with HIV-related diarrhoea.
Kelly/2002	y		Morbidity and nutritional impairment in relation to CD4 count in a Zambian population with high HIV prevalence.
Kennedy/1996	y		Nutritional status and weight gain in patients with pulmonary tuberculosis in Tanzania.
Kennedy-Oji/2001	y		Effects of vitamin A supplementation during pregnancy and early lactation on body weight of South African HIV-infected women.
Kilewo/2009	y		Hypertension in pregnancy among HIV-infected women in sub-Saharan Africa: prevalence and infant outcomes.
Kinyanda/2011	y		http://dx.doi.org/10.1186/1471-244X-11-97
Koegelenberg/2003	y		Infective endocarditis in the Western Cape Province of South Africa: a three-year prospective study.
Koegelenberg/2010	y		High mortality from respiratory failure secondary to swine-origin influenza A (H1N1) in South Africa.
Koethe/2010	y		Early immunologic response and subsequent survival among malnourished adults receiving antiretroviral therapy in Urban Zambia.
Koethe/2010	y		Association between weight gain and clinical outcomes among malnourished adults initiating antiretroviral therapy in Lusaka, Zambia.
Koethe/2011	y		Nutrition and inflammation serum biomarkers are associated with 12-week mortality among malnourished adults initiating antiretroviral therapy in Zambia.
Krebs/2008	y		Community-based follow-up for late patients enrolled in a district-wide programme for antiretroviral therapy in Lusaka, Zambia.
Kruger/2003	y		http://dx.doi.org/10.1016/S0959-289X%2803%2900038-4
Kruger/N/A	y		PURE study
Kuaban/1996	y		Lower lung field tuberculosis in Yaounde, Cameroon.
Kumwenda/2005	y		Differential diagnosis of stroke in a setting of high HIV prevalence in Blantyre, Malawi.
Kupka/2009	y		http://dx.doi.org/10.1080/00016340902835901
Kuria/2010	y		Food consumption and nutritional status of people living with HIV/AIDS (PLWHA): a case of Thika and Bungoma Districts, Kenya.
Kwara/2009	y		CYP2B6 (c.516G-->T) and CYP2A6 (*9B and/or *17) polymorphisms are independent predictors of efavirenz plasma concentrations in HIV-infected patients.
Ladner/1998	y		Pregnancy, body weight and human immunodeficiency virus infection in African women: a prospective cohort study in Kigali (Rwanda), 1992-1994. Pregnancy and HIV Study Group (EGE).
Landman/2003	y		http://dx.doi.org/10.1097/00002030-200305020-00010
Langi/2003	y		http://dx.doi.org/10.1016/S0271-5317%2803%2900006-X
Laurent/2002	y		http://dx.doi.org/10.1097/00002030-200207050-00008
Laurent/2008	y		Tolerability and effectiveness of first-line regimens combining nevirapine and lamivudine plus zidovudine or stavudine in Cameroon.
Lawson/2007	y		Clinical presentation of adults with pulmonary tuberculosis with and without HIV infection in Nigeria.
Lazar/2009	y		Arterial wave reflection in HIV-infected and HIV-uninfected Rwandan women.
Lazenby/2010	y		Influences on place of death in Botswana.
Leitao/1999	y		South African Journal of Surgery. 37 (3) (pp 79-82), 1999. Date of Publication: Aug 1999.
Lemmer/2011	y		A lower body mass index is associated with cardiomyopathy in people with HIV infection: evidence from a case comparison study.
Lesi/2009	y		Fatty liver and hyperlipidemia in a cohort of HIV-positive Africans on highly active antiretroviral therapy.
Letang/2011	y		Incidence and predictors of immune reconstitution inflammatory syndrome in a rural area of Mozambique.
Lettow/2004	y		Micronutrient malnutrition and wasting in adults with pulmonary tuberculosis with and without HIV co-infection in Malawi.
Lettow/2004	y		Malnutrition and the severity of lung disease in adults with pulmonary tuberculosis in Malawi.
Lettow/2005	y		Interleukin-6 and human immunodeficiency virus load, but not plasma leptin concentration, predict anorexia and wasting in adults with pulmonary tuberculosis in Malawi.
Leung/2011	y		Fatal toxicity from symptomatic hyperlactataemia: a retrospective cohort study of factors implicated with long-term nucleoside reverse transcriptase inhibitor use in a South African hospital.
Libombo/1994	y		Risk factors in puerperal endometritis-myometritis. An incident case-referent study.
Liechty/2007	y		Asymptomatic serum cryptococcal antigenemia and early mortality during antiretroviral therapy in rural Uganda.
Lifson/1995	y		Classification of HIV infection and disease in women from Rwanda. Evaluation of the World Health Organization HIV staging system and recommended modifications.
Lightowler/2010	y		Treatment of cryptococcal meningitis in KwaZulu-Natal, South Africa.
Lindan/1992	y		Predictors of mortality among HIV-infected women in Kigali, Rwanda.
Liotta/2002	y		South African Medical Journal. 92 (1) (pp 12), 2002. Date of Publication: 2002.
Liu/2011	y		Nutritional status and mortality among HIV-infected patients receiving antiretroviral therapy in Tanzania.
Lockman/2010	y		http://dx.doi.org/10.1056/NEJMoa0906626
Longenecker/2010	y		HIV infection is not associated with echocardiographic signs of cardiomyopathy or pulmonary hypertension among pregnant Ugandan women.
Longo-Mbenza/1998	y		Assessment of ventricular diastolic function in AIDS patients from Congo: a Doppler echocardiographic study.
Longo-Mbenza/1998	y		Heart involvement and HIV infection in African patients: determinants of survival.
Louw/2008	y		Human immunodeficiency virus infection and acute deep vein thromboses.
Luchters/2008	y		Safer sexual behaviors after 12 months of antiretroviral treatment in Mombasa, Kenya: a prospective cohort.
Madebo/1997	y		Scandinavian Journal of Infectious Diseases. 29 (4) (pp 355-359), 1997. Date of Publication: 1997.
Maher/1994	y		Cryptococcal meningitis in Lilongwe and Blantyre, Malawi.
Maher/1995	y		Prevalence of genital infections in medical inpatients in Blantyre, Malawi.
Maher/1997	y		Tuberculous pericardial effusion: a prospective clinical study in a low-resource setting--Blantyre, Malawi.
Maher/2011	y		Epidemiology of hypertension in low-income countries: a cross-sectional population-based survey in rural Uganda.
Maher/2011	y		Distribution of hyperglycaemia and related cardiovascular disease risk factors in low-income countries: a cross-sectional population-based survey in rural Uganda.
Manary/2010	y		Supplementary feeding in the care of the wasted HIV infected patient.
Manuthu/2008	y		Prevalence of dyslipidemia and dysglycaemia in HIV infected patients.
Marazzi/2008	y		Excessive early mortality in the first year of treatment in HIV type 1-infected patients initiating antiretroviral therapy in resource-limited settings.
Marazzi/2011	y		Extended antenatal use of triple antiretroviral therapy for prevention of mother-to-child transmission of HIV-1 correlates with favorable pregnancy outcomes.
Marcel/2011	y		http://dx.doi.org/10.3390/nu3070712
Marks/1995	y		Pattern of arterial aneurysms in acquired immunodeficiency disease.
Maro/2010	y		Low BMI and falling BMI predict HIV-associated tuberculosis: a prospective study in Tanzania.
Masaisa/2011	y		Anemia in human immunodeficiency virus-infected and uninfected women in Rwanda.
Massawe/2002	y		Anaemia in women of reproductive age in Dar-es-Salaam, Tanzania.
Matoti-Mvalo/2011	y		South African Journal of Clinical Nutrition. 24 (1) (pp 40-45), 2011. Date of Publication: 2011.
Matthews/2011	y		http://dx.doi.org/10.1371/journal.pone.0018736
Mayanja-Kizza/2005	y		Immunoadjuvant prednisolone therapy for HIV-associated tuberculosis: a phase 2 clinical trial in Uganda.
Mayosi/2006	y		Clinical characteristics and initial management of patients with tuberculous pericarditis in the HIV era: the Investigation of the Management of Pericarditis in Africa (IMPI Africa) registry.
Mayosi/2008	y		Mortality in patients treated for tuberculous pericarditis in sub-Saharan Africa.
McDermid/2007	y		Elevated iron status strongly predicts mortality in West African adults with HIV infection.
Medoua/2008	y		http://dx.doi.org/10.1016/j.clnu.2008.07.003
Mehta/2008	y		http://dx.doi.org/10.1111/j.1365-2125.2007.03034.x
Mehta/2008	y		http://dx.doi.org/10.1111/j.1365-2125.2007.03034.x
Mehta/2011	y		http://dx.doi.org/10.1089/apc.2011.0182
Mehta/2011	y		http://dx.doi.org/10.1093/cid/cir432
Mekonen/2010	y		Identification of drug susceptibility pattern and mycobacterial species in sputum smear positive pulmonary tuberculosis patients with and without HIV co-infection in north west Ethiopia.
Mekonnen/2003	y		Simple markers for initiating antiretroviral therapy among HIV-infected Ethiopians.
Menezes/2011	y		http://dx.doi.org/10.1186/1471-2334-11-244
Mercier/2009	y		Lipodystrophy and metabolic disorders in HIV-1-infected adults on 4- to 9-year antiretroviral therapy in Senegal: a case-control study.
Messou/2008	y		Anthropometric and immunological success of antiretroviral therapy and prediction of virological success in west African adults.
Mgbekem/2011	y		Pakistan Journal of Nutrition. 10 (3) (pp 214-219), 2011. Date of Publication: 2011.
Mgonda/2011	y		http://dx.doi.org/10.1186/1471-5945-11-8
Miiro/2010	y		Evaluation of affordable screening markers to detect CD4+ T-cell counts below 200 cells/mul among HIV-1-infected Ugandan adults.
Minga/2010	y		Short communication: Severe symptomatic hyperlactatemia among HIV type 1-infected adults on antiretroviral therapy in Côte d'Ivoire.
Mlay	y		Tanzania Journal of Health Research. 12 (2) , 2010. Date of Publication: 2010.
Mochan/2003	y		Stroke in black South African HIV-positive patients: a prospective analysis.
Mochan/2005	y		Protein S deficiency in HIV associated ischaemic stroke: an epiphenomenon of HIV infection.
Moh/2007	y		Incidence and determinants of mortality and morbidity following early antiretroviral therapy initiation in HIV-infected adults in West Africa.
Mokori/2011	y		African Health Sciences. 11 (SPEC. ISSUE) (pp S86-S92), 2011. Date of Publication: 2011.
Mokotedi/2004	y		http://dx.doi.org/10.1016/j.transproceed.2004.06.043
Moodley/1998	y		http://dx.doi.org/10.1086/314431
Moodley/2001	y		Pharmacokinetics of zidovudine and lamivudine in neonates following coadministration of oral doses every 12 hours.
Moodley/2001	y		Invasive cervical cancer and human immunodeficiency virus (HIV) infection: a South African perspective.
Moodley/2007	y		Maternal deaths due to hypertensive disorders in pregnancy: Saving Mothers report 2002-2004.
Moodley/2011	y		Maternal deaths associated with hypertension in South Africa: lessons to learn from the Saving Mothers report, 2005-2007.
Moore/1993	y		Role of nutritional status and weight loss in HIV seroconversion among Rwandan women.
Moore/2007	y		Prevalence, incidence and mortality associated with tuberculosis in HIV-infected patients initiating antiretroviral therapy in rural Uganda.
Moore/2007	y		http://dx.doi.org/10.1186/1742-6405-4-1
Moore/2011	y		http://dx.doi.org/10.1097/QAI.0b013e3182303716
MRC/UVRI/unpublished	y		N/A
Msango/2011	y		http://dx.doi.org/10.1097/QAD.0b013e328348a4b1
Mudenda/2011	y		http://dx.doi.org/10.1186/1478-7954-9-40
Mudiayi/1997	y		Trends of morbidity in general medicine at United Bulawayo Hospitals, Bulawayo, Zimbabwe.
Mukaya/2009	y		Prevalence and morphological types of anaemia and hookworm infestation in the medical emergency ward, Mulago Hospital, Uganda.
Mulaudzi/2005	y		Thrombectomy in HIV related peripheral arterial thrombosis: a preliminary report.
Mupere/2010	y		Body composition among HIV-seropositive and HIV-seronegative adult patients with pulmonary tuberculosis in Uganda.
Muronya/2011	y		http://dx.doi.org/10.1016/j.trstmh.2011.07.016
Mutimura/2007	y		Metabolic function and the prevalence of lipodystrophy in a population of HIV-infected African subjects receiving highly active antiretroviral therapy.
Mutimura/2007	y		http://dx.doi.org/10.1186/1742-6405-4-19
Mutimura/2008	y		Exercise training reduces central adiposity and improves metabolic indices in HAART-treated HIV-positive subjects in Rwanda: a randomized controlled trial.
Mutimura/2010	y		Effect of HIV infection on body composition and fat distribution in Rwandan women.
Nair/1999	y		Arterial aneurysms in patients infected with human immunodeficiency virus: a distinct clinicopathology entity?
Nair/2000	y		Occlusive arterial disease in HIV-infected patients: a preliminary report.
Nair/2001	y		Clinical profile of HIV-related aneurysms.
Nakanjako/2010	y		Tuberculosis and human immunodeficiency virus co-infections and their predictors at a hospital-based HIV/AIDS clinic in Uganda.
Nambuya/1996	y		The presentation of newly-diagnosed diabetic patients in Uganda.
Nansera/2011	y		http://dx.doi.org/10.5588/ijtld.10.0701
Nanteza/2011	y		http://dx.doi.org/10.1093/infdis/jir503
Natukunda/2010	y		http://dx.doi.org/10.1111/j.1365-3148.2010.00992.x
Nayler/1999	y		HHV-8 (KSHV) is not associated with bacillary angiomatosis.
Ncube/2008	y		Treatment outcomes of patients on antiretrovirals after six months of treatment, Khami Clinic, Bulawayo, Zimbabwe.
Ndakotsu/2009	y		Lupus anticoagulant in Nigerian patients living with human immunodeficiency virus/acquired immunodeficiency syndrome.
Ndekha/2009	y		Supplementary feeding with either ready-to-use fortified spread or corn-soy blend in wasted adults starting antiretroviral therapy in Malawi: randomised, investigator blinded, controlled trial.
Ndekha/2009	y		http://dx.doi.org/10.1111/j.1365-3156.2009.02322.x
Negin/2010	y		http://dx.doi.org/10.1097/QAI.0b013e3181e9b3f2
Negishi/2000	y		Hypertension Research. 23 (3) (pp 285-289), 2000. Date of Publication: May 2000.
Ngondi/2005	y		The effect of Irvingia gabonensis seeds on body weight and blood lipids of obese subjects in Cameroon.
Ngondi/2007	y		Journal of Medical Sciences. 7 (4) (pp 670-673), 2007. Date of Publication: 15 May 2007
Ngondi/2007	y		Journal of Medical Sciences. 7 (4) (pp 609-614), 2007. Date of Publication: 15 May 2007.
Nguemaim/2010	y		Serum lipid profile in highly active antiretroviral therapy-naïve HIV-infected patients in Cameroon: a case-control study.
Nguemaim/2010	y		http://dx.doi.org/10.1111/j.1468-1293.2009.00784.x
Nicholas/2011	y		http://dx.doi.org/10.1097/QAI.0b013e318218a713
Nilses/2000	y		Symptoms and findings related to HIV in women in rural Gutu District, Zimbabwe, 1992 to 1993.
Niyongabo/1999	y		Tuberculosis, human immunodeficiency virus infection, and malnutrition in Burundi.
Njamnshi/2009	y		Risk factors for HIV-associated neurocognitive disorders (HAND) in sub-Saharan Africa: the case of Yaoundé-Cameroon.
Njelekela/2001	y		http://dx.doi.org/10.1016/S0001-706X%2801%2900134-6
Njelekela/2002	y		Journal of Nutritional Science and Vitaminology. 48 (5) (pp 352-358), 2002. Date of Publication: Oct 2002.
Njelekela/2003	y		South African Medical Journal. 93 (4) (pp 295-299), 2003. Date of Publication: 01 Apr 2003.
Njenga/2004	y		Coronary artery disease and symptoms of depression in a Kenyan population.
Nnyepi/2009	y		South African Journal of Clinical Nutrition. 22 (2) (pp 89-93), 2009. Date of Publication: 2009.
Noeske/2006	y		Pulmonary tuberculosis in the Central Prison of Douala, Cameroon.
Noeske/2011	y		Controlling tuberculosis in prisons against confinement conditions: a lost case? Experience from Cameroon.
Nqayana/2008	y		Cardiac disease in pregnancy.
Ntsekhe/2008	y		HIV infection is associated with a lower incidence of constriction in presumed tuberculous pericarditis: a prospective observational study.
Nwosu/2000	y		Prevalence and pattern of retinal diseases at the Guinness Eye Hospital, Onitsha, Nigeria.
Nzou/2010	y		Clinical predictors of low CD4 count among HIV infected pulmonary tuberculosis clients: a health facility-based survey.
Nzuobontane/2002	y		Cardiovascular autonomic dysfunction in Africans infected with human immunodeficiency virus.
Nzuobontane/2002	y		Cardiac involvement in HIV infected people in Yaounde, Cameroon.
Obiako/2011	y		Causes of medical coma in adult patients at the University College Hospital, Ibadan Nigeria.
O'Brien/2005	y		http://dx.doi.org/10.1097/01.qai.0000166374.16222.a2
Ocama/2008	y		African Health Sciences. 8 (1) (pp 8-12), 2008. Date of Publication: March 2008.
Odenigbo/2009	y		Pattern of medical admissions at the Federal Medical Centre, Asaba-a two year review.
Odunukwe/2005	y		Turkish Journal of Haematology. 22 (3) (pp 125-131), 2005. Date of Publication: 2005.
Ogundahunsi/2008	y		African Journal Biomedical Research. 11 (1) (pp 27-31), 2008. Date of Publication: 2008.
Ogunsemi/2006	y		A comparative study of HIV/AIDS: the knowledge, attitudes, and risk behaviors of schizophrenic and diabetic patients in regard to HIV/AIDS in Nigeria.
Oguntibeju/2007	y		The interplay between socio-demographic variables, nutritional and immune status of HIV-positive/AIDS patients.
Oguntibeju/2008	y		African Journal Biomedical Research. 11 (1) (pp 13-22), 2008. Date of Publication: 2008.
Okafor/2011	y		African Health Sciences. 11 (SPEC. ISSUE) (pp S28-S33), 2011. Date of Publication: 2011.
Okeahialam/2006	y		Heart disease in HIV/AIDS. How much is due to cachexia?
Oketch/2011	y		Too little, too late: comparison of nutritional status and quality of life of nutrition care and support recipient and non-recipients among HIV-positive adults in KwaZulu-Natal, South Africa.
Okpechi/2010	y		Journal of the National Medical Association. 102 (12) (pp 1193-1197), 2010. Date of Publication: December 2010.
Okpechi/2011	y		Patterns of renal disease in Cape Town South Africa: a 10-year review of a single-centre renal biopsy database.
Oladapo/2006	y		http://dx.doi.org/10.1186/1471-2393-6-6
Olaiya/2004	y		Knowledge, attitudes, beliefs and motivations towards blood donations among blood donors in Lagos, Nigeria.
Olang'o/2010	y		http://dx.doi.org/10.1016/j.healthpol.2010.05.004
Omo-Aghoja/2010	y		Southern African Journal of HIV Medicine. (37) (pp 45-48), 2010. Date of Publication: April 2010.
Onwuchekwa/2008	y		Medical mortality in the Accident and Emergency Unit of the University of Port Harcourt Teaching Hospital.
Onwuchekwa/2009	y		Stroke in young Nigerian adults.
Onyango/2011	y		http://dx.doi.org/10.3923/pjn.2011.582.588
Onyedum/2011	y		http://dx.doi.org/10.1016/j.rmed.2010.11.003
Oosthuizen/2002	y		Impact of urbanisation on serum lipid profiles--the THUSA survey.
Opara/2007	y		http://dx.doi.org/10.1111/j.1365-3156.2007.01857.x
Orrell/2007	y		Antiviral Therapy. 12 (1) (pp 83-88), 2007. Date of Publication: 2007.
Osman/1995	y		Genital infections in the aetiology of late fetal death: an incident case-referent study.
Ostrowski/2007	y		http://dx.doi.org/10.1111/j.1365-3024.2006.00916.x
Otedo/2005	y		Vasculitis in HIV: report of eight cases.
Otieno/2007	y		HIV-1 disease progression in breast-feeding and formula-feeding mothers: a prospective 2-year comparison of T cell subsets, HIV-1 RNA levels, and mortality.
Otuonye/2004	y		British Journal of Biomedical Science. 61 (4) (pp 175-178), 2004. Date of Publication: 2004.
Oyieke/2006	y		Millennium development goal 5: a review of maternal mortality at the Kenyatta National Hospital, Nairobi.
Palombi/2009	y		Incidence and predictors of death, retention, and switch to second-line regimens in antiretroviral- treated patients in sub-Saharan African Sites with comprehensive monitoring availability.
Papathakis/2005	y		Comparison of isotope dilution with bioimpedance spectroscopy and anthropometry for assessment of body composition in asymptomatic HIV-infected and HIV-uninfected breastfeeding mothers.
Papathakis/2006	y		Body composition changes during lactation in HIV-infected and HIV-uninfected South African women.
Parekh/2011	y		http://dx.doi.org/10.1016/j.ijgo.2011.04.008
Pastakia/2011	y		The evolution of diabetes care in the rural, resource-constrained setting of western Kenya.
Patel/2005	y		Ischemic stroke in young HIV-positive patients in Kwazulu-Natal, South Africa.
Patel/2010	y		Breastfeeding, HIV status and weights in South African children: a comparison of HIV-exposed and unexposed children.
Pefura/2011	y		http://dx.doi.org/10.1186/1742-6405-8-33
Peltier/2009	y		http://dx.doi.org/10.1097/QAD.0b013e32832ec20d
Pengpid/2011	y		http://dx.doi.org/10.3390/ijerph8072629
Perovic/1999	y		Invasive group B streptococcal disease in nonpregnant adults.
Perovic/2006	y		South African Medical Journal. 96 (8) (pp 714-717), 2006. Date of Publication: Aug 2006.
Perret/2000	y		HIV infection does not explain elevation of glycated hemoglobin among non-diabetic patients in Gabon.
Perry/1998	y		A single dose of live oral cholera vaccine CVD 103-HgR is safe and immunogenic in HIV-infected and HIV-noninfected adults in Mali.
Peters/2008	y		Modified Kigali combined staging predicts risk of mortality in HIV-infected adults in Lusaka, Zambia.
Petmy/2004	y		Superficial mycoses and HIV infection in Yaounde.
Petraro/2011	y		http://dx.doi.org/10.1111/j.1740-8709.2009.00236.x
Pillay/2004	y		International Journal of Tuberculosis and Lung Disease. 8 (1) (pp 59-69), 2004. Date of Publication: Jan 2004.
Pistone/2002	y		A simple clinical and paraclinical score predictive of CD4 cells counts below 400/mm3 in HIV-infected adults in Dakar University Hospital, Senegal.
Powis/2011	y		http://dx.doi.org/10.1093/infdis/jir307
Pozniak/1994	y		Tuberculous pericardial effusion associated with HIV infection: a sign of disseminated disease.
Pratlong/2005	y		http://dx.doi.org/10.1179/136485905X15553
Praygod/2011	y		http://www.ncbi.nlm.nih.gov/pubmed/21239027
Puoane/2010	y		Ethnicity and Disease. 20 (1) (pp 29-34), 2010. Date of Publication: Winter 2010.
Quigley/1999	y		Diagnostic accuracy of physician review, expert algorithms and data-derived algorithms in adult verbal autopsies.
Range/2010	y		Body composition of HIV-positive patients with pulmonary tuberculosis: a cross-sectional study in Mwanza, Tanzania.
Ratsela/2010	y		http://dx.doi.org/10.1086/656718
Rayner/2006	y		The prevalence of microalbuminuria and ECG left ventricular hypertrophy in hypertensive patients in private practices in South Africa.
Rebacz/2006	y		The physique of young males in east Africa from the biosocial point of view.
Reid/2008	y		Severe renal dysfunction and risk factors associated with renal impairment in HIV-infected adults in Africa initiating antiretroviral therapy.
Reuter/2005	y		Adenosine deaminase activity--more than a diagnostic tool in tuberculous pericarditis.
Reuter/2005	y		Epidemiology of pericardial effusions at a large academic hospital in South Africa.
Reuter/2006	y		Experience with adjunctive corticosteroids in managing tuberculous pericarditis.
Reuter/2007	y		The management of tuberculous pericardial effusion: experience in 233 consecutive patients.
Reynolds/2010	y		PLoS ONE. 5 (4) , 2010. Article Number: e10307. Date of Publication: 2010.
Richter/1991	y		Extrapulmonary tuberculosis--a simple diagnosis? A retrospective study at Dar es Salaam, Tanzania.
Robbs/2010	y		Management of HIV vasculopathy - a South African experience.
Russell/2010	y		Low haemoglobin predicts early mortality among adults starting antiretroviral therapy in an HIV care programme in South Africa: a cohort study.
Salami/2008	y		Health care workers and risk of hospital-related tuberculosis.
Salami/2009	y		Serum lipids and glucose abnormalities in HIV/AIDS patients on antiretroviral therapies.
Samaila/2011	y		http://dx.doi.org/10.4103/0019-5154.82481
Samuels/2011	y		"Health regains but livelihoods lag": findings from a study with people on ART in Zambia and Kenya.
Sani/2005	y		QTc interval prolongation in patients with HIV and AIDS.
Sankatsing/2007	y		Effects of nevirapine, compared with lamivudine, on lipids and lipoproteins in HIV-1-uninfected newborns: the stopping infection from mother-to-child via breast-feeding in Africa lipid substudy.
Sanne/2005	y		Severe hepatotoxicity associated with nevirapine use in HIV-infected subjects.
Sanne/2010	y		http://dx.doi.org/10.1016/S0140-6736%2810%2960894-X
Sanusi/unpublished	y		N/A
Sarna/2008	y		Short- and long-term efficacy of modified directly observed antiretroviral treatment in Mombasa, Kenya: a randomized trial.
Sathekge/2010	y		Evaluation of glucose uptake by skeletal muscle tissue and subcutaneous fat in HIV-infected patients with and without lipodystrophy using FDG-PET.
Scarcella/2011	y		The impact of integrating food supplementation, nutritional education and HAART (Highly Active Antiretroviral Therapy) on the nutritional status of patients living with HIV/AIDS in Mozambique: results from the DREAM Programme.
Schutte/2009	y		Blood glutathione and subclinical atherosclerosis in African men: the SABPA Study.
Schutte/unpublished	y		N/A
Seboxa/2010	y		Cryptococcal meningitis in patients with acquired immunudeficiency syndrome in prehaart era at Gondar College of Medical Sciences Hospital north-west Ethiopia.
Seedat/1998	y		The prevalence of hypertension and the status of cardiovascular health in South Africa.
Semba/1994	y		Maternal vitamin A deficiency and mother-to-child transmission of HIV-1.
Semba/1997	y		Journal of Acquired Immune Deficiency Syndromes and Human Retrovirology. 14 (3) (pp 219-222), 1997. Date of Publication: 01 Mar 1997.
Serrano/2010	y		Family nutritional support improves survival, immune restoration and adherence in HIV patients receiving ART in developing country.
Shaboodien/2009	y		The mitochondrial DNA T16189C polymorphism and HIV-associated cardiomyopathy: a genotype-phenotype association study.
Shah/2001	y		Severity of human immunodeficiency virus infection is associated with decreased phase angle, fat mass and body cell mass in adults with pulmonary tuberculosis infection in Uganda.
Shah/2005	y		http://dx.doi.org/10.1093/tropej/fmh071
Sheriff/2010	y		Latent tuberculosis among pregnant mothers in a resource poor setting in Northern Tanzania: a cross-sectional study.
Sibanda/2009	y		A prospective evaluation of lower extremity ulcers in a Zimbabwean population.
Siddiqi/2010	y		The spectrum of neurological disorders in a Zambian tertiary care hospital.
Sieleunou/2009	y		Determinants of survival in AIDS patients on antiretroviral therapy in a rural centre in the Far-North Province, Cameroon.
Silwa/2011	y		Long-term outcome of peripartum cardiomyopathy in a population with high seropositivity for human immunodeficiency virus.
Sinxadi/2010	y		http://dx.doi.org/10.1186/1742-6405-7-23
Sitas/2000	y		The spectrum of HIV-1 related cancers in South Africa.
Siza/2008	y		Risk factors associated with low birth weight of neonates among pregnant women attending a referral hospital in northern Tanzania.
Sombie/2007	y		http://dx.doi.org/10.1258/004947507780609239
Somigliana/2011	y		http://dx.doi.org/10.1007/s00404-010-1780-y
Songa/2007	y		http://dx.doi.org/10.1086/520023
Songok/2010	y		http://dx.doi.org/10.1186/1743-422X-7-343
Ssali/2006	y		Prevalence, incidence and predictors of severe anaemia with zidovudine-containing regimens in African adults with HIV infection within the DART trial.
Stanley/2008	y		South African Medical Journal. 98 (4) (pp 291-294), 2008. Date of Publication: Apr 2008.
Stead/2008	y		Antiviral Therapy. 13 (7) (pp 937-943), 2008. Date of Publication: 2008.
Stein/1994	y		Lymphoproliferative disorders in non-AIDS-associated Kaposi's sarcoma. The Johannesburg Hospital experience, 1980-1992.
Stohr/2008	y		Estimating glomerular filtration rate in HIV-infected adults in Africa: comparison of Cockcroft-Gault and Modification of Diet in Renal Disease formulae.
Strang/1994	y		Rapid resolution of tuberculous pericardial effusions with high dose prednisone and anti-tuberculous drugs.
Stringer/2006	y		Rapid scale-up of antiretroviral therapy at primary care sites in Zambia: feasibility and early outcomes.
Struik/2011	y		http://dx.doi.org/10.1258/ijsa.2011.010521
Sumaili/2009	y		High prevalence of undiagnosed chronic kidney disease among at-risk population in Kinshasa, the Democratic Republic of Congo.
Taiwo/2008	y		African Journal of Psychiatry (South Africa). 11 (2) (pp 128-132), 2008. Date of Publication: May 2008.
Tebeu/2007	y		Maternal mortality in Maroua Provincial Hospital, Cameroon (2003-2005).
Thompson/2011	y		Regional anthropometry changes in antiretroviral-naïve persons initiating a Zidovudine-containing regimen in Mbarara, Uganda.
Tipping/2007	y		Stroke in patients with human immunodeficiency virus infection.
Tollman/2008	y		http://dx.doi.org/10.1016/S0140-6736%2808%2961399-9
Toure/2008	y		Rapid scaling-up of antiretroviral therapy in 10,000 adults in Côte d'Ivoire: 2-year outcomes and determinants.
Truter/1996	y		A drug utilisation study investigating prescribed daily doses of hypolipidaemic agents.
Tshibangu/2004	y		Assessment of effectiveness of traditional herbal medicine in managing HIV/AIDS patients in South Africa.
Twagirumukiza/2007	y		Prevalence of dilated cardiomyopathy in HIV-infected African patients not receiving HAART: a multicenter, observational, prospective, cohort study in Rwanda.
Ugiagbe/2011	y		Experimental and Clinical Hepatology. 7 (1-2) (pp 49-56), 2011. Date of Publication: 2011.
van Antwerpen/1995	y		Vitamin E, pulmonary functions, and phagocyte-mediated oxidative stress in smokers and nonsmokers.
van Eijk/2009	y		Geohelminth Infections among pregnant women in rural western Kenya; a cross-sectional study.
van Griensven/2007	y		High prevalence of lipoatrophy among patients on stavudine-containing first-line antiretroviral therapy regimens in Rwanda.
van Griensven/2009	y		Weight evolution in HIV-1 infected women in Rwanda after stavudine substitution due to lipoatrophy: comparison of zidovudine with tenofovir/abacavir.
van Griensven/2010	y		Weight loss after the first year of stavudine-containing antiretroviral therapy and its association with lipoatrophy, virological failure, adherence and CD4 counts at primary health care level in Kigali, Rwanda.
van Griensven/2010	y		Stavudine- and nevirapine-related drug toxicity while on generic fixed-dose antiretroviral treatment: incidence, timing and risk factors in a three-year cohort in Kigali, Rwanda.
Van Kets/2011	y		Atherosclerotic lesions in the thoracic aorta: a South African anatomical and histological mortuary study.
van Marle/2009	y		HIV-occlusive vascular disease.
van Oosterhout/2010	y		The benefit of supplementary feeding for wasted Malawian adults initiating ART.
Van Rie/2011	y		Tuberculosis in patients receiving antiretroviral treatment: incidence, risk factors, and prevention strategies.
van Staden/1998	y		Nutritional status of HIV-1 seropositive patients in the Free State Province of South Africa--laboratory parameters.
Venter/2006	y		South African Medical Journal. 96 (1) (pp 62-66), 2006. Date of Publication: January 2006.
Venter/2009	y		South African Journal of Clinical Nutrition. 22 (3) (pp 124-129), 2009. Date of Publication: 2009.
Verhoeff/1999	y		An analysis of the determinants of anaemia in pregnant women in rural Malawi--a basis for action.
Villamor/2002	y		HIV status and sociodemographic correlates of maternal body size and wasting during pregnancy.
Villamor/2005	y		Vitamin supplements, socioeconomic status, and morbidity events as predictors of wasting in HIV-infected women from Tanzania.
Villamor/2006	y		Trends in obesity, underweight, and wasting among women attending prenatal clinics in urban Tanzania, 1995-2004.
Villamor/2006	y		Wasting and body composition of adults with pulmonary tuberculosis in relation to HIV-1 coinfection, socioeconomic status, and severity of tuberculosis.
Visser/2004	y		The short-term effects of anti-tuberculosis therapy on plasma pyridoxine levels in patients with pulmonary tuberculosis.
Vorster/2004	y		The nutritional status of asymptomatic HIV-infected Africans: directions for dietary intervention?
Vorster/2005	y		The nutrition and health transition in the North West Province of South Africa: a review of the THUSA (Transition and Health during Urbanisation of South Africans) study.
Waddell/2006	y		http://dx.doi.org/10.1038/sj.eye.6702043
Wahab/2008	y		Frequency and determinants of the metabolic syndrome in apparently healthy adult Nigerians.
Walker/2010	y		Daily co-trimoxazole prophylaxis in severely immunosuppressed HIV-infected adults in Africa started on combination antiretroviral therapy: an observational analysis of the DART cohort.
Wallis/2004	y		AIDS. 18 (2) (pp 257-264), 2004. Date of Publication: 23 Jan 2004.
Ward/2007	y		South African Journal of Clinical Nutrition. 20 (3) (pp 112-117), 2007. Date of Publication: 2007.
Watkins/2009	y		Clinical features, survival experience, and profile of plakophylin-2 gene mutations in participants of the arrhythmogenic right ventricular cardiomyopathy registry of South Africa.
Weidle/2008	y		Liver enzymes improve over twenty-four months of first-line non-nucleoside reverse transcriptase inhibitor-based therapy in rural Uganda.
Wejse/2008	y		http://dx.doi.org/10.1080/00365540701558698
Were/2009	y		A simple screening tool for active tuberculosis in HIV-infected adults receiving antiretroviral treatment in Uganda.
Wester/2007	y		Higher-than-expected rates of lactic acidosis among highly active antiretroviral therapy-treated women in Botswana: preliminary results from a large randomized clinical trial.
Wester/2010	y		http://dx.doi.org/10.1097/01.aids.0000366080.91192.55
Wester/2011	y		http://dx.doi.org/10.1097/QAD.0b013e328347f9d4
Westreich/2009	y		Effect of pulmonary tuberculosis on mortality in patients receiving HAART.
Westreich/2009	y		http://dx.doi.org/10.1086/598977
Wiig/2007	y		An exploratory investigation of dietary intake and weight in human immunodeficiency virus-seropositive individuals in Accra, Ghana.
Williams/1997	y		Illicit intravenous drug use in Johannesburg--medical complications and prevalence of HIV infection.
Wiysonge/2008	y		Contemporary use of adjunctive corticosteroids in tuberculous pericarditis.
Woolgar/2002	y		Colour Doppler and grey scale ultrasound features of HIV-related vascular aneurysms.
Wools-Kaloustian/2007	y		Renal disease in an antiretroviral-naïve HIV-infected outpatient population in Western Kenya.
Worodria/2011	y		Antiretroviral treatment-associated tuberculosis in a prospective cohort of HIV-infected patients starting ART.
Wyatt/2011	y		Prevalence of kidney disease in HIV-infected and uninfected Rwandan women.
Zachariah/2002	y		Moderate to severe malnutrition in patients with tuberculosis is a risk factor associated with early death.
Zachariah/2006	y		Risk factors for high early mortality in patients on antiretroviral treatment in a rural district of Malawi.
Zachariah/2006	y		Targeting CD4 testing to a clinical subgroup of patients could limit unnecessary CD4 measurements, premature antiretroviral treatment and costs in Thyolo District, Malawi.
Zannou/2009	y		Incidence of lipodystrophy and metabolic disorders in patients starting non-nucleoside reverse transcriptase inhibitors in Benin.
Zeh/2011	y		http://dx.doi.org/10.1371/journal.pone.0021040
Ziari/1996	y		Serum vitamin A, vitamin E, and beta-carotene levels in preeclamptic women in northern nigeria.
Zulu/2002	y		Albendazole chemotherapy for AIDS-related diarrhoea in Zambia--clinical, parasitological and mucosal responses.
Zulu/2008	y		Cytokine activation is predictive of mortality in Zambian patients with AIDS-related diarrhoea.
