# Supplementary material for: Association of HIV and ART with cardiometabolic traits in sub-Saharan Africa: a systematic review and meta-analysis
Source: Int J Epidemiol. 2014 Jan 8;42(6):1754–71. doi: 10.1093/ije/dyt198 (PMC3887568; doi:10.1093/ije/dyt198)
Supplement: Supplementary Data [file supp_dyt198_ije-2013-03-0317-File004.xlsx]

## Sheet: Supl. Table 2
Author	Country	Year	Journal	Study design	N HIV CAS	Mean age CAS	SD age CAS	% men CAS	N HIV CON	Mean age CON	SD age CON	% men CON	N CAS&CON	N ART	Avg age ART	SD age ART	% men ART	N NAI	Avg age NAI	SD age NAI	% men NAI	N ART&NAI	Young	Preg	TB	Other	Other note	TGs	HDL	LDL	BMI	SBP	DBP	Glucose	HbA1c	N CAS TG	Mean CAS TG	SD CAS TG	N CON TG	Mean CON TG	SD CON TG	N CAS HDL	Mean CAS HDL	SD CAS HDL	N CON HDL	Mean CON HDL	SD CON HDL	N CAS LDL	Mean CAS LDL
Addo	Ghana	2011	Maternal and Child Nutrition	1	16	25.8	4.7	0	27	30.5	6	0	43	.	.	.	.	.	.	.	.	.	0	0	0	1	postpartum women	0	0	0	1	0	0	0	0	.	.	.	.	.	.	.	.	.	.	.	.	.	.
Adewole	Nigeria	2010	African Health Sciences	2	130	.	.	31	44	.	.	32	174	130	.	.	31	130	.	.	31	260	0	0	0	0	.	1	1	1	1	1	1	0	0	130	3.29	2.4	44	3	0.8	130	0.8	0.6	44	2.48	0.7	130	2.26
Agaba	Nigeria	2003	Nigerian Journal of Medicine	2	79	42.3	11.31	59	57	43.5	23.2	60	136	.	.	.	.	.	.	.	.	.	0	0	0	0	.	0	0	0	0	1	1	0	0	.	.	.	.	.	.	.	.	.	.	.	.	.	.
Ahoua	Multiple	2011	Journal of the International AIDS Society	5	1106	.	.	43.3	0	.	.	.	1106	201	.	.	43.3	1138	.	.	43.3	1339	0	0	0	1	malnourished patients	0	0	0	1	0	0	0	0	.	.	.	.	.	.	.	.	.	.	.	.	.	.
Awotedu	South Africa	2010	Diabetes and Metabolic Syndrome: Clinical Research and Reviews	1	191	.	.	.	125	36.3	13.7	28	316	85	37.7	9.2	12.8	106	36	11.6	23.6	191	0	0	0	0	.	1	1	1	1	1	1	1	0	.	.	.	.	.	.	.	.	.	.	.	.	.	.
Becker	South Africa	2011	Clinical and Applied Thrombosis/Hemostasis	2	30	43	7	67	30	54	13	18	60	0	.	.	.	0	.	.	.	0	0	0	0	1	myocardial infarction only	1	1	1	1	1	1	0	0	30	1.4	0.8	30	1.1	0.4	30	0.8	0.3	30	1.1	0.4	30	2.2
Buchacz	Uganda	2008	Journal of Acquired Immune Deficiency Syndrome	4	374	.	.	.	0	.	.	.	374	374	.	.	.	374	.	.	.	748	0	0	0	0	.	1	1	1	1	0	0	0	0	748	.	.	0	.	.	748	.	.	0	.	.	748	.
Ceffa	Mozambique	2007	Annali di Igiene	1	161	.	.	42.2	166	.	.	.	327	.	.	.	.	.	.	.	.	.	0	0	0	0	.	0	0	0	1	0	0	0	0	.	.	.	.	.	.	.	.	.	.	.	.	.	.
Compostella	Mozambique	2008	Minerva Cardioangiologica	2	30	36.9	11.1	30	11	34.8	17.2	46	41	.	.	.	.	.	.	.	.	.	0	0	0	0	.	0	0	0	1	1	1	0	0	.	.	.	.	.	.	.	.	.	.	.	.	.	.
Dave	South Africa	2011	Journal of Acquired Immune Deficiency Syndrome	1	849	.	.	.	0	.	.	.	849	443	.	.	.	406	.	.	.	849	0	0	0	0	.	1	1	1	1	1	1	1	0	849	.	.	0	.	.	846	.	.	0	.	.	849	.
Erikstrup	Zimbabwe	2007	Journal of Acquired Immune Deficiency Syndrome	4	82	.	.	16.8	107	.	.	.	189	0	.	.	.	82	.	.	16.8	.	0	0	0	0	.	1	1	1	1	0	0	0	0	82	0.92	0.52	107	0.77	0.38	82	1.05	0.21	106	1.36	0.3	82	1.63
Ezechi	Nigeria	2010	Journal of Obstetrics and Gynaecology Research	1	2549	32.7	4.9	0	924	33.2	5.7	0	3473	.	.	.	.	.	.	.	.	.	0	0	0	0	.	0	0	0	1	0	0	0	0	.	.	.	.	.	.	.	.	.	.	.	.	.	.
Fourie	South Africa	Unpublished	.	1	142	.	.	.	163	.	.	.	305	66	.	.	.	76	.	.	.	142	0	0	0	0	.	1	1	1	1	1	1	1	1	142	1.48	0.46	163	1.23	0.76	142	1.23	0.49	163	1.51	0.57	142	2.88
Friis	Zimbabwe	2002	Journal of Nutrition	1	515	25	.	0	1094	24	.	0	1609	.	.	.	.	.	.	.	.	.	0	1	0	0	.	0	0	0	1	0	0	0	0	.	.	.	.	.	.	.	.	.	.	.	.	.	.
Hattingh	South Africa	2009	South African Journal of Clinical Nutrition	1	252	.	.	0	236	.	.	0	488	.	.	.	.	.	.	.	.	.	0	0	0	0	.	1	0	0	1	1	1	1	0	249	1.11	0.53	238	1.25	1.03	.	.	.	.	.	.	.	.
Isezuo	Nigeria	2009	Nigerian Journal of Clinical Practice	2	48	34.8	9.1	81.3	40	37.8	8.5	80	88	0	.	.	.	48	34.8	9.1	81.3	.	0	0	0	0	.	1	1	1	1	0	0	0	0	48	1.9	0.2	40	1.7	0.24	48	1.22	0.16	40	1.22	0.1	48	2.59
Kaplan	South Africa	2000	QJM	1	18	35	3	.	22	43	3	.	40	.	.	.	.	.	.	.	.	.	0	0	1	0	.	0	0	0	1	1	1	0	0	.	.	.	.	.	.	.	.	.	.	.	.	.	.
Kawai	Tanzania	2011	International Journal of Tuberculosis and Lung Disease	4	471	.	.	58	416	.	.	76	887	.	.	.	.	.	.	.	.	.	0	0	1	0	.	0	0	0	1	0	0	0	0	.	.	.	.	.	.	.	.	.	.	.	.	.	.
Kelly	Zambia	2002	Acta Tropica	1	48	.	.	.	121	.	.	.	169	.	.	.	.	.	.	.	.	.	0	0	0	0	.	0	0	0	1	0	0	0	0	.	.	.	.	.	.	.	.	.	.	.	.	.	.
Kruger	South Africa	2005	.	1	324	.	.	.	1655	.	.	.	1979	6	.	.	.	318	.	.	.	324	0	0	0	0	.	1	1	1	1	1	1	1	0	315	1.29	0.76	1556	1.3	0.8	315	1.23	0.59	1568	1.57	0.63	315	2.9
Lazar	Rwanda	2009	AIDS Research and Human Retroviruses	1	276	35	7	0	67	41	10	0	343	.	.	.	.	.	.	.	.	.	0	0	0	0	.	1	1	1	0	1	1	1	0	276	1.25	0.77	67	0.95	0.46	276	1.14	0.39	67	1.4	0.39	276	1.76
Longenecker	Uganda	2010	International Journal of Cardiology	2	41	28	5.2	0	41	28	5.8	0	82	.	.	.	.	.	.	.	.	.	0	1	0	0	.	0	0	0	1	1	1	0	0	.	.	.	.	.	.	.	.	.	.	.	.	.	.
Masaisa	Rwanda	2011	American Journal of Tropical Medical Hygiene	2	200	36.9	9.1	0	50	37.2	14.4	0	250	50	.	.	.	150	.	.	.	200	0	0	0	0	.	0	0	0	1	0	0	0	0	.	.	.	.	.	.	.	.	.	.	.	.	.	.
Mekonen	Ethiopia	2010	Ethiopian Medical Journal	5	43	31.7	9.2	44	73	26.5	10.8	53	116	.	.	.	.	.	.	.	.	.	0	0	1	0	.	0	0	0	1	0	0	0	0	.	.	.	.	.	.	.	.	.	.	.	.	.	.
Mercier	Senegal	2009	Journal of Acquired Immune Deficiency Syndrome	2	180	42.1	.	58	180	42.1	.	58	360	180	42.1	.	58	0	.	.	.	.	0	0	0	0	.	1	1	1	1	0	0	1	0	168	1.03	0.99	168	0.89	0.79	168	1.33	0.52	168	1.22	0.37	168	3.1
Moore	Rwanda	1993	Journal of Acquired Immune Deficiency Syndrome	1	45	28.1	4.4	0	74	29.4	4.7	0	119	0	.	.	.	45	.	.	.	.	0	0	0	0	.	0	0	0	1	0	0	0	0	.	.	.	.	.	.	.	.	.	.	.	.	.	.
Mukaya	Uganda	2009	South African Medical Journal	1	194	.	.	.	157	.	.	.	351	.	.	.	.	.	.	.	.	.	0	0	0	1	hookworm infection	0	0	0	1	0	0	0	0	.	.	.	.	.	.	.	.	.	.	.	.	.	.
Mutimura	Rwanda	2010	Journal of the International Association of Physicians in AIDS Care	1	606	35.2	7.1	0	218	43.3	10.1	0	824	0	.	.	.	620	35.2	7.1	.	.	0	0	0	0	.	1	1	1	1	0	0	0	0	606	1.06	0.54	218	0.98	0.47	606	1.14	0.45	218	1.4	0.43	606	1.76
Ngondi	Cameroon	2007	Journal of Medical Sciences	1	101	.	.	.	40	34.2	0.9	.	141	65	37.1	1.1	.	36	34.3	1.5	.	101	0	0	0	0	.	1	1	1	0	0	0	0	0	101	.	.	40	1.18	0.07	101	.	.	40	0.9	0.08	101	.
Ngondi	Cameroon	2007	Journal of Medical Sciences	1	138	.	.	58	0	.	.	.	138	58	.	.	.	80	.	.	.	138	0	0	0	0	.	0	0	0	1	0	0	1	0	.	.	.	.	.	.	.	.	.	.	.	.	.	.
Nguemaim	Cameroon	2010	HIV Medicine	2	172	.	.	38.4	172	.	.	32	344	0	.	.	.	172	.	.	38.4	.	0	0	0	0	.	1	1	1	0	0	0	0	0	172	2.44	0.76	172	1.66	0.47	172	1.6	0.62	172	2.57	0.8	172	2.36
Niyongabo	Burundi	1999	Nutrition	1	50	.	.	62	15	.	.	47	65	.	.	.	.	.	.	.	.	.	0	0	1	1	malnourished patients	0	0	0	1	0	0	0	0	.	.	.	.	.	.	.	.	.	.	.	.	.	.
Njamnshi	Cameroon	2009	Journal of the Nuerological Sciences	1	185	37.6	8.8	33	0	.	.	.	185	76	.	.	.	109	.	.	.	185	0	0	0	0	.	0	0	0	1	0	0	0	0	.	.	.	.	.	.	.	.	.	.	.	.	.	.
Noeske	Cameroon	2006	East African Medical Journal	1	134	.	.	.	1465	.	.	.	1599	.	.	.	.	.	.	.	.	.	0	0	1	1	prisoners	0	0	0	1	0	0	0	0	.	.	.	.	.	.	.	.	.	.	.	.	.	.
Noeske	Cameroon	2011	International Journal of Tuberculosis and Lung Disease	1	33	.	.	.	154	.	.	.	187	.	.	.	.	.	.	.	.	.	0	0	1	1	prisoners	0	0	0	1	0	0	0	0	.	.	.	.	.	.	.	.	.	.	.	.	.	.
Nzou	Zimbabwe	2010	South African Medical Journal	1	93	34	8	39	0	.	.	.	93	40	.	.	.	53	34	8	39	93	0	0	1	0	.	0	0	0	1	1	1	0	0	.	.	.	.	.	.	.	.	.	.	.	.	.	.
Ogundahunsi	Nigeria	2008	African Journal of Biomedical Research	2	110	.	.	.	0	.	.	.	110	55	40.4	10.9	.	55	36.9	9.3	.	110	0	0	0	0	.	1	1	1	1	0	0	0	0	110	.	.	0	.	.	110	.	.	0	.	.	110	.
Okeahialam	Nigeria	2006	African Journal of Medicine and Medical Science	2	178	.	.	.	80	34.5	8.2	.	258	.	.	.	.	.	.	.	.	.	0	0	0	0	.	0	0	0	1	1	1	0	0	.	.	.	.	.	.	.	.	.	.	.	.	.	.
Papathakis	South Africa	2005	American Journal of Clinical Nutrition	1	17	27.5	3.9	0	44	23.6	6.6	0	61	.	.	.	.	.	.	.	.	.	0	0	0	1	lactating mothers	0	0	0	1	0	0	0	0	.	.	.	.	.	.	.	.	.	.	.	.	.	.
Papathakis	South Africa	2006	Journal of Acquired Immune Deficiency Syndrome	1	92	25.8	6.3	0	50	25	8.1	0	142	.	.	.	.	.	.	.	.	.	0	0	0	1	lactating mothers	0	0	0	1	0	0	0	0	.	.	.	.	.	.	.	.	.	.	.	.	.	.
Pefura	Cameroon	2011	AIDS Research and Therapy	2	276	.	.	.	0	.	.	.	276	138	40.6	8.7	34.8	138	38.7	8.7	43.5	276	0	0	0	0	.	1	1	1	1	0	0	0	0	276	.	.	0	.	.	276	.	.	0	.	.	276	.
Perret	Gabon	2000	Clinical Chemistry and Laboratory medicine	1	15	.	.	.	193	.	.	.	208	.	.	.	.	.	.	.	.	.	0	0	0	0	.	0	0	0	0	0	0	0	1	.	.	.	.	.	.	.	.	.	.	.	.	.	.
Praygod	Tanzania	2011	Transcripts of the Royal Society of Tropical Medicine and Hygiene	2	664	.	.	.	938	.	.	.	1602	79	.	.	.	524	.	.	.	603	0	0	0	0	.	0	0	0	1	0	0	0	0	.	.	.	.	.	.	.	.	.	.	.	.	.	.
Range	Tanzania	2010	Annals of Tropical Medicine and Parasitology	1	309	.	.	53	346	.	.	63	655	.	.	.	.	.	.	.	.	.	0	0	1	0	.	0	0	0	1	0	0	0	0	.	.	.	.	.	.	.	.	.	.	.	.	.	.
Sani	Nigeria	2005	Journal of the National Medical Association	2	78	.	.	45	80	34.1	8.7	42	158	100	.	.	.	100	.	.	.	200	0	0	0	0	.	1	1	1	1	1	1	1	0	78	1.27	0.54	80	1.14	0.55	78	1.01	0.35	80	1.17	0.56	78	3.17
Scarcella	Mozambique	2011	Igiene e Sanita Pubblica	4	106	32.9	8.3	25.5	0	.	.	.	106	84	33.8	8.7	24	22	29.3	5.6	32	106	0	0	0	0	.	0	0	0	1	0	0	0	0	.	.	.	.	.	.	.	.	.	.	.	.	.	.
Schutte	South Africa	Unpublished	.	1	113	.	.	.	632	.	.	.	745	.	.	.	.	.	.	.	.	.	0	0	0	0	.	1	1	1	1	1	1	1	0	111	1.19	0.76	627	1.39	0.96	111	1.35	0.59	627	1.51	0.52	110	2.29
Sliwa	South Africa	2011	International Journal of Cardiology	1	27	31.8	7.7	0	53	28.9	7.1	0	80	.	.	.	.	.	.	.	.	.	0	0	0	1	peripartum cardiomyopathy	0	0	0	1	1	1	0	0	.	.	.	.	.	.	.	.	.	.	.	.	.	.
Thompson	Uganda	2011	AIDS Research and Human Retroviruses	2	76	.	.	41	45	.	.	41	121	71	.	.	.	76	.	.	41	147	0	0	0	0	.	1	1	1	1	0	0	1	0	74	1.2	0.62	42	0.79	0.53	72	1.19	0.49	30	1.14	0.31	70	1.68
Vorster	South Africa	2004	Public Health Nutrition	1	216	.	.	44.9	1523	.	.	42.9	1739	.	.	.	.	.	.	.	.	.	0	0	0	0	.	1	1	1	1	1	1	1	0	209	1.05	0.44	1512	1.21	0.81	211	1.08	0.35	1538	1.19	0.36	206	2.4
Wallis	Uganda	2004	AIDS	2	16	33	8	62	42	31	7.1	62	58	.	.	.	.	.	.	.	.	.	0	0	1	0	.	0	0	0	1	0	0	0	0	.	.	.	.	.	.	.	.	.	.	.	.	.	.
MRC/UVRI	Uganda	Unpublished	.	1	558	39	11.8	34	5028	40.4	17.3	41	5586	221	42.1	10.8	32	337	37	12	35	558	0	0	0	0	.	1	1	1	1	1	1	0	1	556	1.3	0.79	5015	1.19	0.62	556	1.06	0.49	5011	1.05	0.41	556	1.98
[truncated: 93 more columns]

## Sheet: Study Design meaning
Study Design
1 - Cross-sectional survey
2 - Case-control
3 - Randomised controlled trial
4 - Prospective cohort
5 - other
0 - NA
